# Supplementary material for: 3,3′-Dimethyl-1,1′-(propane-1,3-di­yl)diimidazol-1-ium bis­(1,2-dicyano­ethene-1,2-dithiol­ato-κ2 S,S′)nickelate(II)
Source: Acta Crystallogr Sect E Struct Rep Online. 2011 Jul 23;67(Pt 8):m1117. doi: 10.1107/S1600536811027693 (PMC3212183; doi:10.1107/S1600536811027693)
Supplement: Supplementary file 1 [file e-67-m1117-sup1.cif]

##############################################################################
#                                                                            #
# This CIF contains the data in a paper accepted for publication in          #
# Acta Crystallographica Section E. It conforms to the requirements of       #
# Notes for Authors for Acta Crystallographica Section E, and has been       #
# peer reviewed under the auspices of the IUCr Commission on Journals.       #
#                                                                            #
# Full details of the Crystallographic Information File format               #
# are given in the paper "The Crystallographic Information File (CIF):       #
# a New Standard Archive File for Crystallography" by S. R. Hall, F. H.      #
# Allen and I. D. Brown [Acta Cryst. (1991), A47, 655-685].                  #
#                                                                            #
# The current version of the core CIF dictionary is obtainable from          #
# ftp://ftp.iucr.org/pub/cif_core.dic.                                       #
#                                                                            #
# Software is freely available for graphical display of the structure(s)     #
# in this CIF. For information consult the CIF software page                 #
# http://www.iucr.org/resources/cif/software.                                #
#                                                                            #
# This file may be used for bona fide research purposes within the           #
# scientific community so long as proper attribution is given to the journal # 
# article from which it was obtained.                                        #
#                                                                            #
##############################################################################
data_global
_audit_creation_method     'from SHELXL97 CIF and IUCr SHELXL97-template'
_journal_date_recd_electronic     2011-06-04
_journal_date_accepted     2011-07-11
_journal_name_full     'Acta Crystallographica, Section E'
_journal_year     2011
_journal_volume     67
_journal_issue      8
_journal_page_first     m1117
_journal_page_last     m1117
_journal_paper_category     QM
_journal_coeditor_code     BH2362
_publ_contact_author_name     'Hai-Bao Duan'
_publ_contact_author_address
;
   School of Biochemical and Environmental Engineering,
   Nanjing Xiaozhuang College,
   Nanjing 210017,
   People's Republic of China
;
_publ_contact_author_email     duanhaibao4660@163.com
_publ_contact_author_fax     '86 25 83587820'
_publ_contact_author_phone     '86 25 83587820'
_publ_section_title
;
3,3'-Dimethyl-1,1'-(propane-1,3-diyl)diimidazol-1-ium
bis(1,2-dicyanoethene-1,2-dithiolato-\k^2^<i>S</i>,<i>S</i>')nickelate(II)
;
loop_
    _publ_author_name
    _publ_author_address
    "Yu, Shan-Shan"
;
Department of Chemistry
Nanjing Xiaozhuang College
Nanjing 210017
People's Republic of China
;
    "Duan, Hai-Bao"
;
School of Biochemical and Environmental Engineering
Nanjing Xiaozhuang College
Nanjing 210017
People's Republic of China
;
    "Ren, Xiao-Ming"
;
College of Science
Nanjing University of Technology
Nanjing 210009
People's Republic of China
;
data_I
_audit_creation_method     SHELXL97
_chemical_name_systematic
;
3,3'-Dimethyl-1,1'-(propane-1,3-diyl)diimidazol-1-ium
bis(1,2-dicyanoethene-1,2-dithiolato-\k^2^<i>S</i>,<i>S</i>')nickelate(II)
;
_chemical_name_common     ?
_chemical_formula_moiety     'C11 H18 N4 2+, C8 N4 Ni S4 2-'
_chemical_formula_sum     'C19 H18 N8 Ni S4'
_chemical_formula_iupac     '(C11 H18 N4) [Ni (C4 N2 S2)2]'
_chemical_formula_weight     545.38
_chemical_melting_point     ?
_symmetry_cell_setting     monoclinic
_symmetry_space_group_name_H-M     'C 2/c'
_symmetry_space_group_name_Hall     '-C 2yc'
loop_
    _symmetry_equiv_pos_as_xyz
    'x, y, z'
    '-x, y, -z+1/2'
    'x+1/2, y+1/2, z'
    '-x+1/2, y+1/2, -z+1/2'
    '-x, -y, -z'
    'x, -y, z-1/2'
    '-x+1/2, -y+1/2, -z'
    'x+1/2, -y+1/2, z-1/2'
_cell_length_a     19.3683(15)
_cell_length_b     7.3026(6)
_cell_length_c     17.5170(14)
_cell_angle_alpha     90.00
_cell_angle_beta     104.1670(10)
_cell_angle_gamma     90.00
_cell_volume     2402.2(3)
_cell_formula_units_Z     4
_cell_measurement_reflns_used     ?
_cell_measurement_theta_min     ?
_cell_measurement_theta_max     ?
_cell_measurement_temperature     293(2)
_exptl_crystal_description     block
_exptl_crystal_colour     red
_exptl_crystal_size_max     0.4
_exptl_crystal_size_mid     0.3
_exptl_crystal_size_min     0.3
_exptl_crystal_density_diffrn     1.508
_exptl_crystal_density_meas     ?
_exptl_crystal_density_method     'not measured'
_exptl_crystal_F_000     1120.0
_exptl_absorpt_coefficient_mu     1.180
_exptl_absorpt_correction_type     multi-scan
_exptl_absorpt_process_details     '(SADABS; Bruker, 1999)'
_exptl_absorpt_correction_T_min     0.702
_exptl_absorpt_correction_T_max     0.741
_exptl_special_details     ?
_diffrn_ambient_temperature     293(2)
_diffrn_radiation_type     MoK\a
_diffrn_radiation_wavelength     0.71073
_diffrn_radiation_source     'fine-focus sealed tube'
_diffrn_radiation_monochromator     graphite
_diffrn_measurement_device_type     'Bruker SMART CCD area-detector'
_diffrn_measurement_method     '\f and \w'
_diffrn_detector_area_resol_mean     ?
_diffrn_reflns_number     7551
_diffrn_reflns_av_R_equivalents     0.0668
_diffrn_reflns_av_sigmaI/netI     0.0482
_diffrn_reflns_theta_min     2.17
_diffrn_reflns_theta_max     28.27
_diffrn_reflns_theta_full     28.27
_diffrn_measured_fraction_theta_max     0.984
_diffrn_measured_fraction_theta_full     0.984
_diffrn_reflns_limit_h_min     -19
_diffrn_reflns_limit_h_max     25
_diffrn_reflns_limit_k_min     -8
_diffrn_reflns_limit_k_max     9
_diffrn_reflns_limit_l_min     -23
_diffrn_reflns_limit_l_max     16
_diffrn_standards_number     ?
_diffrn_standards_interval_count     ?
_diffrn_standards_interval_time     ?
_diffrn_standards_decay_%     ?
_refine_special_details     ?
_reflns_number_total     2938
_reflns_number_gt     2503
_reflns_threshold_expression     I>2\s(I)
_refine_ls_structure_factor_coef     Fsqd
_refine_ls_matrix_type     full
_refine_ls_R_factor_all     0.0432
_refine_ls_R_factor_gt     0.0366
_refine_ls_wR_factor_gt     0.0957
_refine_ls_wR_factor_ref     0.1006
_refine_ls_goodness_of_fit_ref     1.058
_refine_ls_restrained_S_all     1.058
_refine_ls_number_reflns     2938
_refine_ls_number_parameters     147
_refine_ls_number_restraints     0
_refine_ls_hydrogen_treatment     constr
_refine_ls_weighting_scheme     calc
_refine_ls_weighting_details
         'calc w=1/[\s^2^(Fo^2^)+(0.0544P)^2^+0.2056P] where P=(Fo^2^+2Fc^2^)/3'
_atom_sites_solution_hydrogens     geom
_atom_sites_solution_primary     direct
_atom_sites_solution_secondary     difmap
_refine_ls_shift/su_max     0.000
_refine_ls_shift/su_mean     0.000
_refine_diff_density_max     0.314
_refine_diff_density_min     -0.676
_refine_ls_extinction_method     none
_refine_ls_extinction_coef     ?
loop_
    _atom_type_symbol
    _atom_type_description
    _atom_type_scat_dispersion_real
    _atom_type_scat_dispersion_imag
    _atom_type_scat_source
    'C' 'C' 0.0033 0.0016
                         'International Tables Vol C Tables 4.2.6.8 and 6.1.1.4'
    'H' 'H' 0.0000 0.0000
                         'International Tables Vol C Tables 4.2.6.8 and 6.1.1.4'
    'N' 'N' 0.0061 0.0033
                         'International Tables Vol C Tables 4.2.6.8 and 6.1.1.4'
    'S' 'S' 0.1246 0.1234
                         'International Tables Vol C Tables 4.2.6.8 and 6.1.1.4'
    'Ni' 'Ni' 0.3393 1.1124
                         'International Tables Vol C Tables 4.2.6.8 and 6.1.1.4'
_computing_data_collection     'SMART (Bruker, 1999)'
_computing_cell_refinement     'SAINT (Bruker, 1999)'
_computing_data_reduction     'SAINT (Bruker, 1999)'
_computing_structure_solution     'SHELXS97 (Sheldrick, 2008)'
_computing_structure_refinement     'SHELXL97 (Sheldrick, 2008)'
_computing_molecular_graphics     'SHELXTL (Sheldrick, 2008)'
_computing_publication_material     'SHELXTL (Sheldrick, 2008)'
loop_
    _atom_site_type_symbol
    _atom_site_label
    _atom_site_fract_x
    _atom_site_fract_y
    _atom_site_fract_z
    _atom_site_U_iso_or_equiv
    _atom_site_adp_type
    _atom_site_calc_flag
    _atom_site_refinement_flags
    _atom_site_occupancy
    _atom_site_symmetry_multiplicity
    _atom_site_disorder_assembly
    _atom_site_disorder_group
    Ni Ni1 0.2500 0.7500 0.0000 0.03604(12) Uani d S 1 2 . .
    S S1 0.34431(2) 0.65936(7) 0.08669(3) 0.04682(15) Uani d . 1 1 . .
    S S2 0.18479(2) 0.72779(7) 0.08353(3) 0.04539(14) Uani d . 1 1 . .
    N N1 0.40853(10) 0.5664(3) 0.29918(11) 0.0762(6) Uani d . 1 1 . .
    N N2 0.19161(11) 0.6190(3) 0.28956(11) 0.0698(5) Uani d . 1 1 . .
    N N3 0.61640(10) 0.7743(2) 1.00222(10) 0.0491(4) Uani d . 1 1 . .
    N N4 0.54547(9) 0.8708(2) 0.89552(10) 0.0576(4) Uani d . 1 1 . .
    C C1 0.36589(10) 0.5949(3) 0.24289(11) 0.0516(4) Uani d . 1 1 . .
    C C2 0.31437(9) 0.6359(2) 0.17168(10) 0.0416(4) Uani d . 1 1 . .
    C C3 0.24477(9) 0.6629(2) 0.17021(10) 0.0401(4) Uani d . 1 1 . .
    C C4 0.21663(10) 0.6392(3) 0.23745(11) 0.0492(4) Uani d . 1 1 . .
    C C5 0.61229(10) 0.8655(3) 0.93644(11) 0.0475(4) Uani d . 1 1 . .
    H H5A 0.6506 0.9180 0.9212 0.057 Uiso calc R 1 1 . .
    C C6 0.68163(15) 0.7392(3) 1.06347(14) 0.0661(7) Uani d . 1 1 . .
    H H6A 0.7213 0.7962 1.0491 0.099 Uiso calc R 1 1 . .
    H H6B 0.6896 0.6096 1.0689 0.099 Uiso calc R 1 1 . .
    H H6C 0.6767 0.7889 1.1126 0.099 Uiso calc R 1 1 . .
    C C7 0.55032(15) 0.7161(4) 1.00398(16) 0.0803(8) Uani d . 1 1 . .
    H H7A 0.5380 0.6474 1.0434 0.096 Uiso calc R 1 1 . .
    C C8 0.50654(15) 0.7773(5) 0.9379(2) 0.0919(10) Uani d . 1 1 . .
    H H8A 0.4575 0.7592 0.9231 0.110 Uiso calc R 1 1 . .
    C C9 0.52021(13) 0.9711(3) 0.82143(13) 0.0750(7) Uani d . 1 1 . .
    H H9A 0.5573 1.0547 0.8150 0.090 Uiso calc R 1 1 . .
    H H9B 0.4792 1.0439 0.8248 0.090 Uiso calc R 1 1 . .
    C C10 0.5000 0.8508(4) 0.7500 0.0559(7) Uani d S 1 2 . .
    H H10A 0.4602 0.7731 0.7532 0.067 Uiso calc PR 0.50 1 . .
    H H10B 0.5398 0.7731 0.7468 0.067 Uiso calc PR 0.50 1 . .
loop_
    _atom_site_aniso_label
    _atom_site_aniso_U_11
    _atom_site_aniso_U_22
    _atom_site_aniso_U_33
    _atom_site_aniso_U_12
    _atom_site_aniso_U_13
    _atom_site_aniso_U_23
    Ni1 0.03490(18) 0.03872(19) 0.03238(19) -0.00051(11) 0.00419(13)
                                                                    -0.00245(11)
    S1 0.0380(2) 0.0625(3) 0.0377(2) 0.00491(19) 0.00505(18) 0.0005(2)
    S2 0.0379(2) 0.0577(3) 0.0397(3) 0.00376(18) 0.00789(19) 0.00350(19)
    N1 0.0665(12) 0.1072(17) 0.0468(10) 0.0188(12) -0.0018(9) 0.0070(11)
    N2 0.0691(11) 0.0954(14) 0.0488(10) 0.0063(11) 0.0220(9) 0.0090(10)
    N3 0.0537(9) 0.0483(9) 0.0413(9) -0.0086(7) 0.0039(7) -0.0020(7)
    N4 0.0479(9) 0.0663(10) 0.0497(9) -0.0038(8) -0.0049(7) -0.0074(8)
    C1 0.0493(10) 0.0627(11) 0.0406(9) 0.0054(9) 0.0065(8) -0.0019(9)
    C2 0.0462(9) 0.0413(8) 0.0344(8) 0.0003(7) 0.0042(7) -0.0017(7)
    C3 0.0459(9) 0.0382(8) 0.0346(8) -0.0023(7) 0.0069(7) -0.0022(7)
    C4 0.0503(10) 0.0539(10) 0.0423(10) 0.0019(8) 0.0091(8) 0.0012(8)
    C5 0.0454(9) 0.0498(10) 0.0423(10) -0.0046(8) 0.0012(7) 0.0019(8)
    C6 0.0740(15) 0.0568(13) 0.0549(14) 0.0002(10) -0.0086(12) 0.0085(9)
    C7 0.0686(16) 0.112(2) 0.0614(15) -0.0278(15) 0.0177(13) 0.0053(14)
    C8 0.0446(12) 0.140(3) 0.087(2) -0.0210(14) 0.0079(13) 0.0053(19)
    C9 0.0783(15) 0.0643(13) 0.0611(13) 0.0102(12) -0.0238(12) -0.0046(11)
    C10 0.0481(14) 0.0592(17) 0.0525(16) 0.000 -0.0027(12) 0.000
_geom_special_details     ?
loop_
    _geom_bond_atom_site_label_1
    _geom_bond_atom_site_label_2
    _geom_bond_site_symmetry_2
    _geom_bond_distance
    _geom_bond_publ_flag
    Ni1 S2 7_565 2.1603(5) ?
    Ni1 S2 . 2.1603(5) ?
    Ni1 S1 . 2.1732(4) ?
    Ni1 S1 7_565 2.1732(4) ?
    S1 C2 . 1.7334(18) ?
    S2 C3 . 1.7369(17) ?
    N1 C1 . 1.140(2) ?
    N2 C4 . 1.143(3) ?
    N3 C5 . 1.316(2) ?
    N3 C7 . 1.356(3) ?
    N3 C6 . 1.466(3) ?
    N4 C5 . 1.318(2) ?
    N4 C8 . 1.364(4) ?
    N4 C9 . 1.466(3) ?
    C1 C2 . 1.426(2) ?
    C2 C3 . 1.356(3) ?
    C3 C4 . 1.424(3) ?
    C5 H5A . 0.9300 ?
    C6 H6A . 0.9600 ?
    C6 H6B . 0.9600 ?
    C6 H6C . 0.9600 ?
    C7 C8 . 1.334(4) ?
    C7 H7A . 0.9300 ?
    C8 H8A . 0.9300 ?
    C9 C10 . 1.500(3) ?
    C9 H9A . 0.9700 ?
    C9 H9B . 0.9700 ?
    C10 C9 2_656 1.500(3) ?
    C10 H10A . 0.9700 ?
    C10 H10B . 0.9700 ?
loop_
    _geom_angle_atom_site_label_1
    _geom_angle_atom_site_label_2
    _geom_angle_atom_site_label_3
    _geom_angle_site_symmetry_1
    _geom_angle_site_symmetry_3
    _geom_angle
    _geom_angle_publ_flag
    S2 Ni1 S2 7_565 . 180.00(3) ?
    S2 Ni1 S1 7_565 . 88.018(18) ?
    S2 Ni1 S1 . . 91.983(18) ?
    S2 Ni1 S1 7_565 7_565 91.983(18) ?
    S2 Ni1 S1 . 7_565 88.017(18) ?
    S1 Ni1 S1 . 7_565 180.000(17) ?
    C2 S1 Ni1 . . 103.27(6) ?
    C3 S2 Ni1 . . 103.64(6) ?
    C5 N3 C7 . . 108.85(19) ?
    C5 N3 C6 . . 125.85(19) ?
    C7 N3 C6 . . 125.3(2) ?
    C5 N4 C8 . . 106.8(2) ?
    C5 N4 C9 . . 124.5(2) ?
    C8 N4 C9 . . 128.5(2) ?
    N1 C1 C2 . . 177.7(2) ?
    C3 C2 C1 . . 121.79(17) ?
    C3 C2 S1 . . 120.62(13) ?
    C1 C2 S1 . . 117.55(14) ?
    C2 C3 C4 . . 123.12(16) ?
    C2 C3 S2 . . 120.34(14) ?
    C4 C3 S2 . . 116.53(14) ?
    N2 C4 C3 . . 177.4(2) ?
    N3 C5 N4 . . 109.39(19) ?
    N3 C5 H5A . . 125.3 ?
    N4 C5 H5A . . 125.3 ?
    N3 C6 H6A . . 109.5 ?
    N3 C6 H6B . . 109.5 ?
    H6A C6 H6B . . 109.5 ?
    N3 C6 H6C . . 109.5 ?
    H6A C6 H6C . . 109.5 ?
    H6B C6 H6C . . 109.5 ?
    C8 C7 N3 . . 106.2(2) ?
    C8 C7 H7A . . 126.9 ?
    N3 C7 H7A . . 126.9 ?
    C7 C8 N4 . . 108.8(2) ?
    C7 C8 H8A . . 125.6 ?
    N4 C8 H8A . . 125.6 ?
    N4 C9 C10 . . 114.08(19) ?
    N4 C9 H9A . . 108.7 ?
    C10 C9 H9A . . 108.7 ?
    N4 C9 H9B . . 108.7 ?
    C10 C9 H9B . . 108.7 ?
    H9A C9 H9B . . 107.6 ?
    C9 C10 C9 . 2_656 108.3(3) ?
    C9 C10 H10A . . 110.0 ?
    C9 C10 H10A 2_656 . 110.0 ?
    C9 C10 H10B . . 110.0 ?
    C9 C10 H10B 2_656 . 110.0 ?
    H10A C10 H10B . . 108.4 ?
