# Supplementary material for: 3,3′-Dimethyl-1,1′-(propane-1,3-di­yl)diimidazol-1-ium bis­(1,2-dicyano­ethene-1,2-dithiol­ato-κ2 S,S′)nickelate(II)
Source: Acta Crystallogr Sect E Struct Rep Online. 2011 Jul 23;67(Pt 8):m1117. doi: 10.1107/S1600536811027693 (PMC3212183; doi:10.1107/S1600536811027693)
Supplement: Supplementary file 2 [file e-67-m1117-Isup2.hkl]

# 
# h,k,l, Fc-squared, Fo-squared, sigma(Fo-squared) and status flag 
# 
data_I
_shelx_title ' 1 in C2/c' 
_shelx_refln_list_code          4 
_shelx_F_calc_maximum      328.96 
_exptl_crystal_F_000      1508.00 
_reflns_d_resolution_high  0.7502 
 
loop_ 
 _symmetry_equiv_pos_as_xyz 
 'x, y, z' 
 '-x, y, -z+1/2' 
 'x+1/2, y+1/2, z' 
 '-x+1/2, y+1/2, -z+1/2' 
 '-x, -y, -z' 
 'x, -y, z-1/2' 
 '-x+1/2, -y+1/2, -z' 
 'x+1/2, -y+1/2, z-1/2' 
 
_cell_length_a    19.3683 
_cell_length_b     7.3026 
_cell_length_c    17.5170 
_cell_angle_alpha  90.000 
_cell_angle_beta  104.167 
_cell_angle_gamma  90.000 
 
_shelx_F_squared_multiplier     1.000 
 
loop_ 
 _refln_index_h 
 _refln_index_k 
 _refln_index_l 
 _refln_F_squared_calc 
 _refln_F_squared_meas 
 _refln_F_squared_sigma 
 _refln_observed_status 
   2   0   0    36693.28    31498.01    216.37 o 
   4   0   0     3738.54     4201.18     35.18 o 
   6   0   0    11236.66    11334.57    569.75 o 
   8   0   0      224.28      294.82     16.15 o 
  10   0   0     2108.89     1978.11     47.61 o 
  12   0   0     6090.74     5932.29    227.44 o 
  14   0   0     8958.53     8819.62    271.04 o 
  16   0   0     4377.44     4175.55    237.83 o 
  18   0   0      751.26      774.27     47.00 o 
  20   0   0     1766.23     1671.25     57.32 o 
  22   0   0       63.01       63.38     17.74 o 
  24   0   0        9.70      -10.01     15.16 o 
   1   1   0     1949.62     2233.32     16.53 o 
   3   1   0    12322.62    12027.88    412.70 o 
   5   1   0     8674.94     9829.47    270.82 o 
   7   1   0     1339.31     1449.33     41.89 o 
   9   1   0     2343.88     2695.24     55.28 o 
  11   1   0        3.59       -3.35      3.35 o 
  13   1   0     1579.50     1578.86     27.82 o 
  15   1   0       38.59       36.82      5.13 o 
  17   1   0      449.46      434.78     16.62 o 
  19   1   0       28.75       34.65      8.22 o 
  21   1   0        0.23       -1.51      6.74 o 
  23   1   0       21.56       13.40     11.31 o 
   0   2   0   108217.91    65384.74   9247.01 o 
   2   2   0    35448.87    30060.84   1354.22 o 
   4   2   0     5429.52     5563.93    113.61 o 
   6   2   0      307.62      368.79     13.28 o 
   8   2   0      161.37      227.79     21.88 o 
  10   2   0     2484.71     2468.33     56.49 o 
  12   2   0     4112.04     4148.90     96.93 o 
  14   2   0     5827.34     5925.48    169.68 o 
  16   2   0     5202.48     5355.01    235.26 o 
  18   2   0      470.45      504.15     25.73 o 
  20   2   0      645.33      677.69     22.16 o 
  22   2   0       54.74       64.17     13.23 o 
  24   2   0       12.99      -13.49     13.49 o 
   1   3   0       54.69       65.49      2.86 o 
   3   3   0      614.08      760.61     28.13 o 
   5   3   0        9.20        7.61      2.93 o 
   7   3   0     4199.15     4516.79    188.47 o 
   9   3   0     5226.35     5979.30    250.50 o 
  11   3   0      359.21      335.38     33.73 o 
  13   3   0     2108.60     2204.24    131.84 o 
  15   3   0      126.45      110.38     12.27 o 
  17   3   0      965.45      903.99     29.97 o 
  19   3   0      193.98      228.54     19.24 o 
  21   3   0       64.59       54.48     12.97 o 
  23   3   0      186.70      202.22     21.53 o 
   0   4   0      637.88      468.52     18.12 o 
   2   4   0     1676.58     1376.90     48.79 o 
   4   4   0     5441.14     4975.35    170.67 o 
   6   4   0     1598.14     1482.91     51.36 o 
   8   4   0      661.44      734.66     38.89 o 
  10   4   0       14.76       15.70      4.05 o 
  12   4   0     1256.31     1219.96     69.60 o 
  14   4   0     3214.72     3020.49     77.01 o 
  16   4   0     2924.76     2900.54    132.98 o 
  18   4   0     1000.05     1043.05     49.73 o 
  20   4   0        3.76       14.21     11.09 o 
  22   4   0        1.09       -8.98     10.34 o 
   1   5   0      170.65      155.81      6.26 o 
   3   5   0      260.74      285.42      9.58 o 
   5   5   0      120.52       89.04      6.66 o 
   7   5   0       28.58       22.70      4.90 o 
   9   5   0      101.81       88.69      6.97 o 
  11   5   0      594.72      566.80     33.98 o 
  13   5   0      161.47      157.82     11.58 o 
  15   5   0       29.01       30.36      8.61 o 
  17   5   0      153.55      152.63     16.77 o 
  19   5   0      361.33      382.51     24.92 o 
  21   5   0       10.10       10.31     16.83 o 
   0   6   0      986.21      924.18     37.15 o 
   2   6   0     1148.72     1072.15     63.08 o 
   4   6   0      742.04      747.90     51.30 o 
   6   6   0     1044.97      939.24     25.46 o 
   8   6   0       63.34       71.84      7.72 o 
  10   6   0       23.22       17.28      6.99 o 
  12   6   0       58.16       59.70      9.69 o 
  14   6   0     1119.69     1115.28     45.11 o 
  16   6   0     1395.98     1388.58     67.10 o 
  18   6   0      502.09      492.76     28.73 o 
   1   7   0       18.70       18.47      8.07 o 
   3   7   0     1050.59      990.87     30.29 o 
   5   7   0      220.83      207.95     13.30 o 
   7   7   0      145.57      156.51     12.15 o 
   9   7   0      437.24      425.52     22.89 o 
  11   7   0      368.55      360.52     25.21 o 
  13   7   0        6.22       10.68      7.99 o 
  15   7   0        4.81        4.71      8.91 o 
  17   7   0       12.36       23.05     18.04 o 
   0   8   0     1686.29     1584.07     58.53 o 
   2   8   0      680.41      670.38     28.25 o 
   4   8   0      329.19      339.42     21.12 o 
   6   8   0       83.20       63.94     12.22 o 
   8   8   0       26.46       29.46      9.78 o 
  10   8   0       20.23       17.76     10.79 o 
  12   8   0       38.04       45.49     13.56 o 
  14   8   0      390.40      389.08     35.63 o 
   1   9   0       83.71       86.42     14.99 o 
   3   9   0      203.58      185.01     27.29 o 
   5   9   0        9.20        5.56      9.10 o 
   7   9   0       13.23        8.88     10.23 o 
   9   9   0       44.21       35.03     19.26 o 
 -25   1   1        6.53       -7.13     16.22 o 
 -23   1   1      223.56      206.04     18.87 o 
 -21   1   1       93.79       94.21     10.63 o 
 -19   1   1      951.57      881.40     23.21 o 
 -17   1   1      428.62      439.07     19.38 o 
 -15   1   1     1554.56     1548.31     25.09 o 
 -13   1   1    13132.76    13347.81    259.92 o 
 -11   1   1    20567.55    20034.55    555.00 o 
  -9   1   1       29.32       21.33      2.95 o 
  -7   1   1     2038.62     2527.33     71.26 o 
  -5   1   1    13204.27    13799.87    449.75 o 
  -3   1   1    87002.30    58677.63   1910.98 o 
  -1   1   1    16557.50    17690.94    930.02 o 
   1   1   1    39062.31    34284.55   2184.59 o 
   3   1   1    31184.55    27873.88   1330.06 o 
   5   1   1     6005.10     7141.73    179.37 o 
   7   1   1     3819.34     4160.41    103.45 o 
   9   1   1     5941.35     6498.89    124.00 o 
  11   1   1    10582.63    11289.53    200.54 o 
  13   1   1     1994.87     2084.26     47.32 o 
  15   1   1      290.70      317.86     11.06 o 
  17   1   1     4289.92     4215.56     46.63 o 
  19   1   1     2650.22     2698.20     41.75 o 
  21   1   1      704.79      764.48     24.26 o 
  23   1   1       11.42       -2.70      9.64 o 
 -24   2   1      178.39      202.42     30.02 o 
 -22   2   1       66.51       29.54     11.70 o 
 -20   2   1      840.14      801.85     31.61 o 
 -18   2   1      834.46      827.96     36.83 o 
 -16   2   1       14.68       13.31      6.12 o 
 -14   2   1      233.73      228.04     13.19 o 
 -12   2   1       47.14       32.73      5.55 o 
 -10   2   1      189.89      174.17     11.78 o 
  -8   2   1     1925.38     1912.26     67.22 o 
  -6   2   1       90.76       93.82      7.91 o 
  -4   2   1      921.96      945.33     32.75 o 
  -2   2   1     1316.08     1191.28     46.70 o 
   0   2   1    94744.41    67167.78   3613.06 o 
   2   2   1    30211.30    26661.24    783.68 o 
   4   2   1      295.15      294.31      8.37 o 
   6   2   1     7378.29     7525.67    200.75 o 
   8   2   1     3767.96     4021.76    133.79 o 
  10   2   1      100.88      109.54      4.67 o 
  12   2   1      726.52      665.81     15.65 o 
  14   2   1      377.30      412.18     14.77 o 
  16   2   1       74.02       76.15      9.50 o 
  18   2   1      507.87      531.35     19.54 o 
  20   2   1       47.22       59.62     10.04 o 
  22   2   1        6.30        1.06      9.74 o 
  24   2   1      178.33      143.59     26.08 o 
 -23   3   1       20.36        8.85     11.66 o 
 -21   3   1        5.69       -8.27      8.84 o 
 -19   3   1      256.29      258.96     19.79 o 
 -17   3   1     1379.65     1252.76     48.75 o 
 -15   3   1     3158.68     3080.09    104.32 o 
 -13   3   1     3154.11     3197.44    151.54 o 
 -11   3   1     3928.72     4353.11    276.98 o 
  -9   3   1     1087.17     1054.51     57.52 o 
  -7   3   1     1680.53     1911.16     83.91 o 
  -5   3   1     8310.21     8400.40    335.84 o 
  -3   3   1     2790.54     3271.58    101.31 o 
  -1   3   1     5119.24     5320.28    187.04 o 
   1   3   1    14479.21    13685.79    555.62 o 
   3   3   1    15979.77    16493.51    560.90 o 
   5   3   1     2678.95     2742.27     92.38 o 
   7   3   1      491.52      508.18     14.94 o 
   9   3   1       84.34       81.76      5.02 o 
  11   3   1      356.77      365.26     16.96 o 
  13   3   1     2350.82     2287.49    116.20 o 
  15   3   1     2095.44     2197.24    114.18 o 
  17   3   1     1732.79     1636.41     39.96 o 
  19   3   1     1910.09     1922.82     88.78 o 
  21   3   1      214.23      197.18     18.31 o 
  23   3   1        3.46       -4.18     10.01 o 
 -22   4   1        1.53       -8.25     14.03 o 
 -20   4   1      430.62      401.57     40.11 o 
 -18   4   1      250.00      225.65     18.48 o 
 -16   4   1       74.09       71.29     11.79 o 
 -14   4   1      213.25      222.11     16.66 o 
 -12   4   1       59.81       47.66      9.57 o 
 -10   4   1        6.25       -3.99      7.12 o 
  -8   4   1        4.53       -1.77      4.06 o 
  -6   4   1      497.43      532.40     18.38 o 
  -4   4   1      337.92      349.58     19.36 o 
  -2   4   1      131.18      182.41      8.30 o 
   0   4   1     1170.26     1194.92     30.91 o 
   2   4   1     3608.96     3760.58    118.61 o 
   4   4   1      209.74      189.76     10.56 o 
   6   4   1     4352.91     4170.41     95.03 o 
   8   4   1      331.60      329.30     12.42 o 
  10   4   1      675.11      626.05     20.88 o 
  12   4   1     1284.69     1266.10     26.05 o 
  14   4   1      559.13      551.30     20.05 o 
  16   4   1        0.02       12.34     28.20 o 
  18   4   1      618.33      593.23     27.81 o 
  20   4   1       66.71       62.45     14.07 o 
  22   4   1       19.13       10.92     15.77 o 
 -21   5   1        1.48      -11.98     11.98 o 
 -19   5   1      126.68      135.48     16.78 o 
 -17   5   1     1122.50     1114.50     79.76 o 
 -15   5   1     2185.80     2033.50     63.19 o 
 -13   5   1      590.87      570.73     27.41 o 
 -11   5   1      524.38      507.17     25.88 o 
  -9   5   1     1272.53     1101.37     55.81 o 
  -7   5   1     3711.17     3706.21    123.76 o 
  -5   5   1     2513.23     2283.24     59.51 o 
  -3   5   1      885.17      953.95     38.08 o 
  -1   5   1      675.44      669.78     32.30 o 
   1   5   1      918.91      938.30     30.66 o 
   3   5   1     5784.73     5841.52    218.45 o 
   5   5   1     7244.47     6993.67    228.80 o 
   7   5   1      233.90      217.17      9.47 o 
   9   5   1      628.38      650.75     16.87 o 
  11   5   1       52.01       44.75      7.35 o 
  13   5   1      458.97      413.79     17.10 o 
  15   5   1     2317.36     2355.87     51.02 o 
  17   5   1      809.97      756.64     30.86 o 
  19   5   1      371.64      372.37     24.77 o 
  21   5   1        2.03        5.31     15.92 o 
 -18   6   1       43.76       49.53     13.64 o 
 -16   6   1      137.06      125.08     13.08 o 
 -14   6   1        7.46        2.64      7.32 o 
 -12   6   1       13.88       10.30      7.16 o 
 -10   6   1      609.93      597.97     16.33 o 
  -8   6   1      133.35      125.71      8.82 o 
  -6   6   1      285.94      275.25     11.08 o 
  -4   6   1      465.31      431.28     12.97 o 
  -2   6   1      365.77      357.97     23.94 o 
   0   6   1      262.44      232.70     14.83 o 
   2   6   1     1423.54     1387.99     71.37 o 
   4   6   1      417.95      399.77     15.51 o 
   6   6   1      396.67      391.72     16.59 o 
   8   6   1      125.36      123.49      8.36 o 
  10   6   1      288.09      284.17     14.40 o 
  12   6   1      335.69      313.38     15.76 o 
  14   6   1      125.69      121.23     12.36 o 
  16   6   1       61.51       75.11     14.99 o 
  18   6   1        0.91        8.26     11.39 o 
 -17   7   1      475.70      410.32     25.94 o 
 -15   7   1      311.32      323.87     18.92 o 
 -13   7   1      373.02      328.43     17.65 o 
 -11   7   1      200.70      202.85     14.19 o 
  -9   7   1      210.64      202.16     18.54 o 
  -7   7   1      253.20      257.93     29.92 o 
  -5   7   1      835.68      811.31     49.92 o 
  -3   7   1      554.58      513.35     22.51 o 
  -1   7   1      267.29      256.29     16.49 o 
   1   7   1      391.91      372.04     22.29 o 
   3   7   1     1936.71     1769.41     39.70 o 
   5   7   1     1167.16     1180.16     63.95 o 
   7   7   1      416.33      391.36     19.94 o 
   9   7   1        4.34       -7.77      8.31 o 
  11   7   1       57.54       49.63     11.74 o 
  13   7   1      237.00      270.33     16.77 o 
  15   7   1      403.77      396.66     20.49 o 
  17   7   1      259.59      242.30     30.78 o 
 -14   8   1       13.56       12.28     16.68 o 
 -12   8   1       64.89       44.39     17.29 o 
 -10   8   1      361.79      375.33     24.28 o 
  -8   8   1      467.93      490.49     32.35 o 
  -6   8   1       35.76       31.43     10.60 o 
  -4   8   1      121.19      129.81     14.79 o 
  -2   8   1      258.25      252.94     18.76 o 
   0   8   1       88.13       84.59     18.50 o 
   2   8   1      346.55      308.47     20.38 o 
   4   8   1      613.92      559.31     25.95 o 
   6   8   1       66.65       49.37     11.55 o 
   8   8   1       31.43       32.28     17.59 o 
  10   8   1       54.63       26.70     18.50 o 
  12   8   1        2.76        9.20     10.79 o 
  -9   9   1        6.51       20.17     16.22 o 
  -7   9   1       54.27       57.35     14.18 o 
  -5   9   1      103.40       88.43     14.29 o 
  -3   9   1      451.87      426.15     51.10 o 
  -1   9   1      149.10      148.98     17.21 o 
   1   9   1      410.92      405.81     25.00 o 
   3   9   1      217.71      205.10     24.03 o 
   5   9   1      112.85      101.82     15.14 o 
   7   9   1       76.01       67.63     20.77 o 
   9   9   1      181.04      184.99     28.35 o 
 -24   0   2      584.70      586.50     41.09 o 
 -22   0   2      877.84      785.59     42.30 o 
 -20   0   2       60.05       48.37     15.16 o 
 -18   0   2     1675.89     1691.01     35.16 o 
 -16   0   2     1406.44     1535.85    105.76 o 
 -14   0   2    13034.93    13117.32    800.60 o 
 -12   0   2    13885.26    12494.91    861.63 o 
 -10   0   2    21115.92    20155.72   1473.83 o 
  -8   0   2     3179.49     3426.84    211.83 o 
  -6   0   2      666.55     1071.13    448.97 o 
  -4   0   2     2983.76     2616.13    247.00 o 
  -2   0   2    18153.25    15552.27     94.31 o 
   0   0   2    26638.66    22008.62    142.23 o 
   2   0   2       30.78       85.52      5.16 o 
   4   0   2     3347.05     3413.62     35.94 o 
   6   0   2     4241.46     4575.41     34.90 o 
   8   0   2    21433.67    22214.64    838.28 o 
  10   0   2     2126.25     2320.08     91.36 o 
  12   0   2        8.14        0.54      4.93 o 
  14   0   2     1657.51     1547.13     56.86 o 
  16   0   2     2631.48     2636.74     86.05 o 
  18   0   2     2385.72     2472.47     68.31 o 
  20   0   2     3863.32     3853.65     88.55 o 
  22   0   2      332.71      371.19     33.66 o 
  24   0   2       65.58       75.81     22.74 o 
 -25   1   2       66.85       48.52     20.92 o 
 -23   1   2        8.53       -3.34     10.43 o 
 -21   1   2      133.49      139.71     11.57 o 
 -19   1   2      171.08      154.18     11.27 o 
 -17   1   2       27.76       17.70      5.59 o 
 -15   1   2      137.48      124.24      7.60 o 
 -13   1   2      164.22      162.35      8.55 o 
 -11   1   2     1418.33     1418.39     53.84 o 
  -9   1   2      763.18      684.56     22.87 o 
  -7   1   2      380.19      453.59     13.20 o 
  -5   1   2    35288.30    34098.50    283.02 o 
  -3   1   2    13529.25    13074.31    487.71 o 
  -1   1   2     2010.26     2323.04     91.26 o 
   1   1   2     1063.49     1110.73     65.66 o 
   3   1   2     3016.87     3698.25    125.97 o 
   5   1   2      917.99     1053.69     38.06 o 
   7   1   2       28.82       27.79      2.30 o 
   9   1   2       51.65       55.83      3.43 o 
  11   1   2     2544.37     2606.08     76.61 o 
  13   1   2      577.72      614.79     13.65 o 
  15   1   2       31.29       24.33      6.08 o 
  17   1   2       43.83       36.14      8.17 o 
  19   1   2       68.67      101.34     11.53 o 
  21   1   2        1.09       13.96      8.74 o 
  23   1   2       59.70       53.58     13.83 o 
 -24   2   2      199.92      183.47     29.42 o 
 -22   2   2       76.77       58.61     12.43 o 
 -20   2   2       13.32       10.02      9.32 o 
 -18   2   2       40.46       38.10      7.44 o 
 -16   2   2     1507.95     1541.78     49.93 o 
 -14   2   2     9092.19     9143.84    308.82 o 
 -12   2   2    10334.83    10260.70    400.03 o 
 -10   2   2     4883.17     4617.46    109.49 o 
  -8   2   2     2689.51     3014.39     95.12 o 
  -6   2   2     2483.27     2630.13    168.41 o 
  -4   2   2     1168.11     1342.54     77.66 o 
  -2   2   2      667.88      736.70     28.13 o 
   0   2   2    89091.16    69123.81   3148.02 o 
   2   2   2    10368.41    10168.40    215.91 o 
   4   2   2    11086.71    10716.13    283.96 o 
   6   2   2     9315.05     9208.73    218.04 o 
   8   2   2     2367.42     2468.22    103.24 o 
  10   2   2       71.95       73.47      3.79 o 
  12   2   2       14.22       12.80      2.78 o 
  14   2   2      997.46      985.23     32.76 o 
  16   2   2     3311.00     3489.08     85.61 o 
  18   2   2     3193.39     3414.13     67.95 o 
  20   2   2     1731.63     1822.45     95.00 o 
  22   2   2      113.77      120.73     12.78 o 
 -23   3   2        9.17        9.35     11.54 o 
 -21   3   2       95.65       55.58     12.69 o 
 -19   3   2      571.41      548.19     25.19 o 
 -17   3   2      232.38      214.14     16.98 o 
 -15   3   2      429.85      418.93     19.99 o 
 -13   3   2       67.24       64.83      9.91 o 
 -11   3   2      653.25      584.79     50.52 o 
  -9   3   2     1029.80     1140.61     57.08 o 
  -7   3   2     2013.11     2195.20     71.18 o 
  -5   3   2     6823.23     6876.30    280.53 o 
  -3   3   2      205.15      248.66     12.34 o 
  -1   3   2     8884.19     9377.65    410.49 o 
   1   3   2     8572.63     8077.41    276.20 o 
   3   3   2     2958.02     3281.36    111.58 o 
   5   3   2     1021.01      910.64     22.69 o 
   7   3   2      724.81      661.45      9.15 o 
   9   3   2        0.26       -0.18      2.30 o 
  11   3   2     3233.30     3488.98    138.89 o 
  13   3   2     4116.85     4446.54    190.00 o 
  15   3   2      115.93      132.91     10.54 o 
  17   3   2      169.60      140.23     15.65 o 
  19   3   2       91.15       97.42     14.63 o 
  21   3   2       89.62      122.11     16.45 o 
  23   3   2       13.10        9.86     17.89 o 
 -22   4   2       60.20       54.35     14.30 o 
 -20   4   2        4.70        1.95      9.16 o 
 -18   4   2      784.70      786.85     60.50 o 
 -16   4   2     1525.04     1512.24     48.37 o 
 -14   4   2     3080.49     2945.39    169.67 o 
 -12   4   2     2683.17     2908.08    177.37 o 
 -10   4   2     2827.10     3045.53    141.44 o 
  -8   4   2     3754.21     3998.03    148.45 o 
  -6   4   2      142.67      141.91     28.98 o 
  -4   4   2        7.93        6.41      2.39 o 
  -2   4   2      134.25      126.02      6.13 o 
   0   4   2    20009.49    19732.65    663.81 o 
   2   4   2    39427.64    34979.54   1086.65 o 
   4   4   2    19031.94    18065.34    592.15 o 
   6   4   2     3462.67     3156.96     97.63 o 
   8   4   2       14.23       12.70      3.55 o 
  10   4   2      955.88      970.41     36.67 o 
  12   4   2       28.79       34.44      6.70 o 
  14   4   2      495.01      463.23     21.80 o 
  16   4   2     4755.53     4782.79    167.70 o 
  18   4   2      773.54      766.06     30.88 o 
  20   4   2      325.66      339.11     23.43 o 
  22   4   2       39.60       38.97     20.02 o 
 -21   5   2        4.13      -13.34     13.34 o 
 -19   5   2       41.74       37.29     11.76 o 
 -17   5   2       70.83       67.56     11.74 o 
 -15   5   2       90.82       85.75     12.91 o 
 -13   5   2       10.37       -1.10      6.77 o 
 -11   5   2      145.66      143.25     10.71 o 
  -9   5   2        2.75        2.05      5.28 o 
  -7   5   2       28.63       29.56      6.04 o 
  -5   5   2       41.48       57.15      5.41 o 
  -3   5   2      109.59      103.22      7.56 o 
  -1   5   2      693.54      677.93     29.48 o 
   1   5   2     2019.99     1975.95     71.35 o 
   3   5   2      118.05      104.64      5.77 o 
   5   5   2      676.56      664.31     14.55 o 
   7   5   2      539.19      506.02     13.15 o 
   9   5   2      169.91      182.85     11.13 o 
  11   5   2      610.08      613.48     18.75 o 
  13   5   2      251.27      231.81     13.98 o 
  15   5   2      119.41      127.98     15.97 o 
  17   5   2       40.66       38.09     12.76 o 
  19   5   2       15.46       14.25     11.61 o 
 -20   6   2       47.99       12.13     15.77 o 
 -18   6   2      349.18      338.45     24.06 o 
 -16   6   2      847.04      837.90     44.03 o 
 -14   6   2      923.21      910.68     51.11 o 
 -12   6   2      774.39      720.98     47.10 o 
 -10   6   2     1003.00     1009.22     49.02 o 
  -8   6   2     2203.76     2214.22     90.08 o 
  -6   6   2      872.21      904.20     41.98 o 
  -4   6   2      624.25      577.64     17.78 o 
  -2   6   2       12.64       13.36      4.99 o 
   0   6   2     2381.42     2190.44    127.90 o 
   2   6   2     7468.42     7121.25    481.55 o 
   4   6   2     7787.07     7407.63    363.71 o 
   6   6   2     1296.50     1220.12     57.67 o 
   8   6   2        6.03       18.06      5.13 o 
  10   6   2      102.50      114.09     10.18 o 
  12   6   2      177.47      218.74     14.36 o 
  14   6   2     1126.92     1156.26     43.65 o 
  16   6   2      846.46      878.80     34.46 o 
  18   6   2      117.39      136.31     25.63 o 
 -17   7   2       20.47       25.15     12.17 o 
 -15   7   2      169.12      175.02     14.73 o 
 -13   7   2       17.14       12.76      8.24 o 
 -11   7   2      309.84      287.62     40.49 o 
  -9   7   2       39.78       47.31      7.58 o 
  -7   7   2       96.79       88.75      9.91 o 
  -5   7   2      222.09      203.14     21.68 o 
  -3   7   2      129.20      146.56     25.02 o 
  -1   7   2       75.77       85.27     11.34 o 
   1   7   2      232.54      231.71     17.29 o 
   3   7   2      359.12      326.32     19.30 o 
   5   7   2        4.89       -0.13      6.43 o 
   7   7   2        0.10       -5.36      5.36 o 
   9   7   2      184.72      159.31     15.76 o 
  11   7   2      137.53      113.20     14.74 o 
  13   7   2       37.24       33.33     12.17 o 
  15   7   2      150.92      155.05     17.69 o 
 -14   8   2      281.01      225.93     29.42 o 
 -12   8   2      164.89      190.80     19.62 o 
 -10   8   2      315.23      321.60     38.13 o 
  -8   8   2      388.49      404.28     34.14 o 
  -6   8   2      371.00      295.35     19.73 o 
  -4   8   2       39.76       35.81     10.35 o 
  -2   8   2      323.49      316.06     20.84 o 
   0   8   2      508.15      529.17     25.25 o 
   2   8   2      289.66      298.59     20.10 o 
   4   8   2      467.77      450.74     23.92 o 
   6   8   2      347.59      334.50     21.11 o 
   8   8   2      255.09      277.98     21.24 o 
  10   8   2       95.42      100.29     15.71 o 
  12   8   2      174.57      172.47     21.23 o 
  -9   9   2       95.04       90.22     22.59 o 
  -7   9   2       80.53       75.99     14.14 o 
  -5   9   2        0.02       -5.05      8.01 o 
  -3   9   2       88.95       93.13     16.38 o 
  -1   9   2       18.80       22.43     11.04 o 
   1   9   2       80.42       78.50     14.32 o 
   3   9   2       43.89       41.91     13.65 o 
   5   9   2        2.69       -0.18      9.32 o 
   7   9   2        0.14        3.18     15.31 o 
 -25   1   3      742.22      777.86     48.67 o 
 -23   1   3      772.05      790.59     31.46 o 
 -21   1   3       36.93       23.13     10.56 o 
 -19   1   3      137.37      111.09      9.97 o 
 -17   1   3      110.11      104.37      8.80 o 
 -15   1   3     1409.60     1407.95     30.29 o 
 -13   1   3    15511.32    15367.26    479.60 o 
 -11   1   3    12900.33    12939.12    533.07 o 
  -9   1   3      467.83      418.18     22.67 o 
  -7   1   3      767.55      801.87     33.99 o 
  -5   1   3     9817.15     9800.28    476.21 o 
  -3   1   3    27755.98    26729.98   1219.26 o 
  -1   1   3     2435.68     2511.57     86.91 o 
   1   1   3     1516.52     1856.57     62.22 o 
   3   1   3     2203.97     2299.43     51.68 o 
   5   1   3     4316.98     4335.17    135.98 o 
   7   1   3     7379.99     7320.93    209.56 o 
   9   1   3     3625.47     3747.54     86.50 o 
  11   1   3      220.09      247.81      8.68 o 
  13   1   3      967.20     1075.91     22.35 o 
  15   1   3       48.65       48.28      6.12 o 
  17   1   3     3704.48     3557.25     49.86 o 
  19   1   3     4367.48     4399.71    137.59 o 
  21   1   3     1005.80     1032.15     28.64 o 
  23   1   3        4.97        6.22     16.30 o 
 -24   2   3       42.16       25.47     19.71 o 
 -22   2   3      279.66      259.40     28.51 o 
 -20   2   3      488.71      467.73     23.16 o 
 -18   2   3      230.52      236.26     16.83 o 
 -16   2   3      613.03      569.25     19.88 o 
 -14   2   3        0.99       -7.27      7.27 o 
 -12   2   3      239.42      252.54     10.69 o 
 -10   2   3     1655.99     1644.22     43.25 o 
  -8   2   3     4363.46     4808.54    159.44 o 
  -6   2   3        8.49       10.10      2.81 o 
  -4   2   3      477.12      362.37     15.63 o 
  -2   2   3        3.91       25.40      4.28 o 
   0   2   3     4678.19     4945.34    149.06 o 
   2   2   3     1500.65     1825.62     62.24 o 
   4   2   3     9065.02     9688.95    290.85 o 
   6   2   3    12045.03    12753.63    394.96 o 
   8   2   3      524.98      512.41     18.34 o 
  10   2   3     5716.10     5938.26    142.22 o 
  12   2   3     1097.21     1068.17     25.43 o 
  14   2   3     1209.40     1405.17     40.46 o 
  16   2   3      231.06      246.43     14.47 o 
  18   2   3      297.63      265.47     17.54 o 
  20   2   3      118.98      127.58     14.95 o 
  22   2   3       94.78       92.45     12.57 o 
 -23   3   3      118.87      101.75     15.55 o 
 -21   3   3       75.27       67.33     13.42 o 
 -19   3   3      121.84      121.17     13.77 o 
 -17   3   3      248.26      222.65     16.39 o 
 -15   3   3     1333.04     1326.12     35.56 o 
 -13   3   3     2218.95     2255.49    213.65 o 
 -11   3   3    13703.75    13073.65    950.94 o 
  -9   3   3     4415.24     4552.98    236.74 o 
  -7   3   3     2563.67     2496.66    170.96 o 
  -5   3   3     2221.46     2468.42     69.56 o 
  -3   3   3     7577.47     8448.26    339.72 o 
  -1   3   3     2531.60     2778.35    116.83 o 
   1   3   3     1497.14     1480.81     28.32 o 
   3   3   3    21792.87    21361.04    645.69 o 
   5   3   3    19934.47    19779.38    550.14 o 
   7   3   3     5121.62     5268.62     82.70 o 
   9   3   3     1311.85     1422.69     55.46 o 
  11   3   3      156.84      159.58      8.16 o 
  13   3   3      616.86      687.86     26.28 o 
  15   3   3      410.21      435.00     17.16 o 
  17   3   3     1422.54     1471.88     74.45 o 
  19   3   3      890.05      816.16     31.74 o 
  21   3   3      419.23      392.58     24.81 o 
 -22   4   3        1.82       -7.19     10.49 o 
 -20   4   3       68.96       41.47     12.01 o 
 -18   4   3       12.41        3.92      8.63 o 
 -16   4   3        6.94       -0.42      7.17 o 
 -14   4   3        3.67        3.11      6.81 o 
 -12   4   3      614.45      661.70     46.85 o 
 -10   4   3       74.89       91.91     11.97 o 
  -8   4   3      261.90      289.77     18.52 o 
  -6   4   3     1869.10     1962.26     85.52 o 
  -4   4   3     2674.06     2949.83    147.70 o 
  -2   4   3      758.24      826.19     35.52 o 
   0   4   3     7446.66     7819.51    277.24 o 
   2   4   3      271.76      286.18     16.21 o 
   4   4   3     1559.72     1597.61     55.35 o 
   6   4   3     2978.93     3165.63    112.25 o 
   8   4   3      191.96      186.27     13.85 o 
  10   4   3     1193.96     1196.37     44.31 o 
  12   4   3      251.45      257.63     12.91 o 
  14   4   3       51.41       43.50     10.42 o 
  16   4   3        0.43       -5.05      9.43 o 
  18   4   3       76.48       91.34     14.85 o 
  20   4   3       13.03       16.91     11.04 o 
 -21   5   3       85.22       95.22     21.99 o 
 -19   5   3      484.65      497.67     46.02 o 
 -17   5   3     1007.06      940.64     33.13 o 
 -15   5   3      420.45      446.77     24.64 o 
 -13   5   3      407.23      352.66     49.51 o 
 -11   5   3     3173.67     3187.92    110.99 o 
  -9   5   3     3363.18     3230.01    147.64 o 
  -7   5   3     3836.81     3626.34    136.24 o 
  -5   5   3      103.48       72.96      6.71 o 
  -3   5   3       16.27       58.19     22.10 o 
  -1   5   3     1291.87     1351.48     84.29 o 
   1   5   3     7857.93     7536.25    425.14 o 
   3   5   3    13319.54    12828.92    515.41 o 
   5   5   3     8465.76     8407.48    255.30 o 
   7   5   3      768.94      749.16     15.49 o 
   9   5   3      290.47      317.28     20.24 o 
  11   5   3      389.25      427.43     16.19 o 
  13   5   3     3563.59     3538.57     49.11 o 
  15   5   3      383.85      380.50     23.21 o 
  17   5   3      238.73      177.93     17.69 o 
  19   5   3      178.31      171.94     18.65 o 
 -20   6   3       74.45       75.97     22.29 o 
 -18   6   3       33.82       27.67      9.82 o 
 -16   6   3      193.59      168.34     13.60 o 
 -14   6   3       48.48       44.71      8.95 o 
 -12   6   3       99.43       90.72     10.27 o 
 -10   6   3      213.95      224.44     20.91 o 
  -8   6   3      489.60      462.33     14.93 o 
  -6   6   3      239.92      210.38     14.71 o 
  -4   6   3        7.99        8.70      4.15 o 
  -2   6   3      196.39      193.93      9.16 o 
   0   6   3      270.46      246.59     24.26 o 
   2   6   3     1395.72     1372.01    112.95 o 
   4   6   3      383.70      382.56     31.49 o 
   6   6   3      419.53      411.72     15.80 o 
   8   6   3      139.96      153.46     11.17 o 
  10   6   3      490.24      520.13     21.10 o 
  12   6   3        5.29       18.62     15.05 o 
  14   6   3       18.67        9.13     10.66 o 
  16   6   3      335.11      348.28     23.80 o 
  18   6   3       61.72       79.15     22.14 o 
 -17   7   3      191.78      169.58     18.69 o 
 -15   7   3      221.44      219.38     16.36 o 
 -13   7   3      218.42      194.36     14.64 o 
 -11   7   3      750.43      786.72     42.63 o 
  -9   7   3      974.28      955.23     45.18 o 
  -7   7   3     1507.07     1437.58    107.15 o 
  -5   7   3      704.08      684.37     38.76 o 
  -3   7   3      307.64      308.84     40.64 o 
  -1   7   3      115.17       92.91     11.58 o 
   1   7   3     1815.49     1635.82     38.61 o 
   3   7   3     2449.28     2239.11     79.45 o 
   5   7   3     1251.56     1243.15     47.90 o 
   7   7   3      250.15      241.87     19.94 o 
   9   7   3      179.86      185.34     29.57 o 
  11   7   3      796.82      826.28     41.85 o 
  13   7   3      269.25      269.89     21.09 o 
  15   7   3      187.31      196.21     26.84 o 
 -14   8   3       83.32       73.54     21.08 o 
 -12   8   3       22.96       26.23     11.90 o 
 -10   8   3      296.99      327.00     24.32 o 
  -8   8   3      109.79      118.39     12.43 o 
  -6   8   3        3.01        9.99      8.53 o 
  -4   8   3      252.69      242.07     27.29 o 
  -2   8   3        0.51       -0.07      7.61 o 
   0   8   3        2.44       -3.10      7.25 o 
   2   8   3       98.49       99.43     13.76 o 
   4   8   3      201.08      173.32     16.88 o 
   6   8   3        6.25       10.60      9.54 o 
   8   8   3      161.97      158.77     17.51 o 
  10   8   3      211.35      190.86     18.55 o 
  12   8   3       23.65       20.44     11.95 o 
  -9   9   3      174.05      170.59     19.03 o 
  -7   9   3       83.48       79.74     23.65 o 
  -5   9   3      372.47      362.07     37.45 o 
  -3   9   3      193.65      174.53     17.91 o 
  -1   9   3       76.08       89.04     15.24 o 
   1   9   3       46.69       46.64     12.43 o 
   3   9   3       60.19       66.36     13.74 o 
   5   9   3      134.48      148.30     17.07 o 
   7   9   3      206.34      201.82     28.96 o 
 -24   0   4     1732.53     1784.07     66.26 o 
 -22   0   4      297.29      268.23     28.51 o 
 -20   0   4      921.98      829.86     39.42 o 
 -18   0   4     1452.60     1399.19     62.62 o 
 -16   0   4     1982.50     2196.21    109.70 o 
 -14   0   4     8943.80     8653.08    443.59 o 
 -12   0   4    10191.08     9932.33    812.20 o 
 -10   0   4     6953.12     6030.60    387.72 o 
  -8   0   4    20259.34    20270.17   1744.11 o 
  -6   0   4      235.89      277.90     22.21 o 
  -4   0   4     5772.54     6099.55    407.88 o 
  -2   0   4     2134.03     2460.48     29.57 o 
   0   0   4    13054.29    12084.06     71.27 o 
   2   0   4     1472.69     1825.71    119.11 o 
   4   0   4    42843.03    40936.35   3088.20 o 
   6   0   4    79133.07    76505.90   3324.39 o 
   8   0   4    17023.62    18373.63     86.86 o 
  10   0   4     1480.73     1797.18     29.66 o 
  12   0   4     6541.94     6726.65     61.49 o 
  14   0   4     2356.21     2691.57     63.91 o 
  16   0   4     1442.32     1528.14     57.77 o 
  18   0   4     4614.93     4707.30     74.83 o 
  20   0   4     2154.88     2299.60     72.78 o 
  22   0   4      139.69      187.26     26.54 o 
 -25   1   4        0.05        7.43     18.80 o 
 -23   1   4       45.49       49.89     18.50 o 
 -21   1   4        0.69       -5.76      5.76 o 
 -19   1   4       67.19       55.02      8.40 o 
 -17   1   4      116.40       94.24      8.42 o 
 -15   1   4      625.79      642.53     18.60 o 
 -13   1   4     1181.93     1324.27     31.60 o 
 -11   1   4       11.17       48.73      5.62 o 
  -9   1   4       43.91       41.02      3.28 o 
  -7   1   4     1426.19     1610.69     82.29 o 
  -5   1   4      396.05      377.97     12.10 o 
  -3   1   4      274.09      305.90     11.92 o 
  -1   1   4       27.05       13.63      3.75 o 
   1   1   4     2503.23     2957.27    151.62 o 
   3   1   4     6087.82     7069.14    210.20 o 
   5   1   4     4745.87     5211.36    156.58 o 
   7   1   4      788.83      892.86     33.42 o 
   9   1   4      170.95      193.65      8.19 o 
  11   1   4      775.18      782.38     22.60 o 
  13   1   4        0.08        6.94      4.27 o 
  15   1   4      963.31     1012.32     19.59 o 
  17   1   4        1.39       14.03      7.51 o 
  19   1   4      227.44      232.30     16.18 o 
  21   1   4      117.47      124.59     12.91 o 
  23   1   4       23.77       18.89     12.10 o 
 -24   2   4      949.71      995.90     54.13 o 
 -22   2   4      581.25      539.28     26.29 o 
 -20   2   4       48.35       32.12     10.39 o 
 -18   2   4      144.11      116.77     13.14 o 
 -16   2   4      163.55      202.16     11.31 o 
 -14   2   4     5001.29     5281.72    179.37 o 
 -12   2   4     5383.27     5227.93    189.37 o 
 -10   2   4    14506.36    14391.61    436.66 o 
  -8   2   4     5249.23     5570.94    227.72 o 
  -6   2   4     6551.77     7076.83    281.91 o 
  -4   2   4      711.03      758.66     32.43 o 
  -2   2   4     1834.57     1929.13     77.45 o 
   0   2   4     4700.76     5233.55    163.11 o 
   2   2   4     4484.69     4837.56    119.17 o 
   4   2   4    23762.49    25052.95    471.24 o 
   6   2   4    20631.88    21183.76    371.23 o 
   8   2   4    15230.55    15591.86    413.10 o 
  10   2   4       25.05       40.28      3.78 o 
  12   2   4      753.97      729.38     18.29 o 
  14   2   4        7.27       17.75      6.18 o 
  16   2   4     1622.23     1691.13     64.69 o 
  18   2   4      869.87      878.43     28.42 o 
  20   2   4     1625.35     1708.55     68.59 o 
  22   2   4      378.58      438.98     34.84 o 
 -23   3   4       48.24       39.22     13.34 o 
 -21   3   4        2.65       -4.95      9.17 o 
 -19   3   4      169.64      147.14     15.06 o 
 -17   3   4      653.13      644.32     25.49 o 
 -15   3   4      319.41      280.10     21.46 o 
 -13   3   4      653.17      606.72     50.26 o 
 -11   3   4      994.71      865.31     46.17 o 
  -9   3   4       97.34       87.59     14.64 o 
  -7   3   4     6431.93     6818.42    405.86 o 
  -5   3   4     4045.24     3997.54    152.17 o 
  -3   3   4     3244.30     3047.35    122.73 o 
  -1   3   4     1204.85     1212.62     55.79 o 
   1   3   4       20.75       43.25      3.27 o 
   3   3   4     1277.84     1399.59     25.93 o 
   5   3   4     8442.26     8515.80    267.20 o 
   7   3   4      188.90      203.37      6.26 o 
   9   3   4      430.01      442.60     13.34 o 
  11   3   4     1728.51     1731.06     55.31 o 
  13   3   4      825.60      892.43     32.76 o 
  15   3   4      597.55      606.85     30.35 o 
  17   3   4        0.65       -6.42      6.76 o 
  19   3   4      361.27      337.53     29.11 o 
  21   3   4      133.00      171.41     18.57 o 
 -22   4   4      434.23      417.37     26.26 o 
 -20   4   4      634.46      623.79     28.68 o 
 -18   4   4      132.75      134.79     15.01 o 
 -16   4   4       25.73       16.49      8.25 o 
 -14   4   4     1091.64     1008.79     41.85 o 
 -12   4   4     1828.73     1956.82    131.82 o 
 -10   4   4     9152.76     9368.27    532.81 o 
  -8   4   4     7175.49     7048.57    355.33 o 
  -6   4   4     3544.58     3794.74    202.59 o 
  -4   4   4       73.34       92.97      4.17 o 
  -2   4   4     1375.68     1470.93     74.04 o 
   0   4   4     4025.06     4282.18    169.50 o 
   2   4   4     8511.13     8296.00    303.51 o 
   4   4   4     3823.70     3582.41    138.86 o 
   6   4   4     5097.42     4660.69    188.66 o 
   8   4   4      992.28     1009.08     32.16 o 
  10   4   4     3491.76     3431.86    102.49 o 
  12   4   4      516.98      539.29     17.22 o 
  14   4   4     1638.20     1586.52     38.73 o 
  16   4   4      510.74      523.35     25.19 o 
  18   4   4       92.74      102.62     14.68 o 
  20   4   4      529.54      506.97     27.77 o 
 -21   5   4       27.57       -2.88     14.40 o 
 -19   5   4       27.21       36.79     12.42 o 
 -17   5   4       29.11       27.15     13.80 o 
 -15   5   4       64.31       54.43     11.12 o 
 -13   5   4      128.04      138.10     20.65 o 
 -11   5   4      187.66      193.00     12.24 o 
  -9   5   4       47.56       34.61      7.29 o 
  -7   5   4     2053.01     2110.43     92.91 o 
  -5   5   4     2322.04     2292.81     91.92 o 
  -3   5   4       44.99       43.62      5.58 o 
  -1   5   4     1287.82     1308.33     66.33 o 
   1   5   4      260.01      264.75     16.73 o 
   3   5   4        7.24        8.29      4.33 o 
   5   5   4       80.87       71.92      6.25 o 
   7   5   4        8.00        6.40      3.98 o 
   9   5   4       66.19      111.74     23.08 o 
  11   5   4      449.97      473.36     17.62 o 
  13   5   4        1.66        0.98      8.80 o 
  15   5   4       47.97       47.67     12.33 o 
  17   5   4       44.28       33.44     11.74 o 
  19   5   4       23.02        4.55     15.01 o 
 -20   6   4      188.80      146.32     26.23 o 
 -18   6   4      219.77      197.74     15.21 o 
 -16   6   4       14.52        6.72      9.14 o 
 -14   6   4      223.61      189.90     16.56 o 
 -12   6   4      463.46      488.08     24.26 o 
 -10   6   4     3672.84     3697.93    151.18 o 
  -8   6   4     3785.06     3692.88    130.56 o 
  -6   6   4      803.24      826.33     40.37 o 
  -4   6   4      537.77      502.35     20.31 o 
  -2   6   4        5.48       10.43      4.20 o 
   0   6   4     2808.20     2627.33    183.17 o 
   2   6   4     4685.06     4735.76    365.60 o 
   4   6   4     2319.95     2243.36    148.67 o 
   6   6   4      854.58      817.36     20.84 o 
   8   6   4      690.75      690.15     45.49 o 
  10   6   4      998.41      988.88     48.01 o 
  12   6   4      616.78      659.33     35.55 o 
  14   6   4      284.15      261.82     20.57 o 
  16   6   4      194.08      172.89     25.02 o 
  18   6   4      139.31      119.79     24.11 o 
 -17   7   4      114.02      111.52     16.14 o 
 -15   7   4      422.80      416.41     20.41 o 
 -13   7   4        2.25       10.07      8.07 o 
 -11   7   4       17.76       22.67      7.09 o 
  -9   7   4       42.33       47.57      7.71 o 
  -7   7   4        1.74        6.52      5.49 o 
  -5   7   4      138.58      129.76     10.80 o 
  -3   7   4      151.68      139.43     25.47 o 
  -1   7   4       70.20       60.31     10.27 o 
   1   7   4      546.60      439.85     36.32 o 
   3   7   4      547.59      472.86     22.05 o 
   5   7   4      650.66      605.32     30.10 o 
   7   7   4        0.18        8.78      8.81 o 
   9   7   4      439.64      486.54     24.66 o 
  11   7   4      251.75      249.58     19.84 o 
  13   7   4      149.19      142.10     17.29 o 
 -14   8   4       74.20       69.45     22.14 o 
 -12   8   4      277.02      320.19     64.90 o 
 -10   8   4      542.59      557.20     26.95 o 
  -8   8   4      702.33      727.69     32.23 o 
  -6   8   4      148.69      157.48     15.92 o 
  -4   8   4       22.98       25.67      9.94 o 
  -2   8   4      170.98      184.48     16.62 o 
   0   8   4      322.82      288.08     50.87 o 
   2   8   4      746.24      652.82     39.12 o 
   4   8   4      915.31      904.10     32.54 o 
   6   8   4      639.62      644.88     41.24 o 
   8   8   4      410.07      471.58     34.04 o 
  10   8   4       37.18       33.36     12.58 o 
  12   8   4       42.84       40.18     18.65 o 
  -9   9   4        7.27       17.47     10.99 o 
  -7   9   4        5.42       -8.31      8.31 o 
  -5   9   4        0.00        6.26      9.89 o 
  -3   9   4        9.19        3.96      9.71 o 
  -1   9   4        0.03       -1.44      8.30 o 
   1   9   4       49.19       28.75     12.96 o 
   3   9   4      152.92      152.87     19.41 o 
   5   9   4      132.89      144.65     25.47 o 
   7   9   4        4.54        3.34     15.47 o 
 -25   1   5     1293.98     1334.03     61.41 o 
 -23   1   5      880.74      875.35     47.31 o 
 -21   1   5       80.17       70.64      9.53 o 
 -19   1   5      139.64      139.26     10.84 o 
 -17   1   5      105.24      111.67      9.12 o 
 -15   1   5     2214.39     2204.16     72.75 o 
 -13   1   5     3523.87     3432.57    102.86 o 
 -11   1   5     9683.91    10171.35    472.38 o 
  -9   1   5     3802.00     3678.08    179.03 o 
  -7   1   5    14738.91    14077.47    675.92 o 
  -5   1   5    14853.70    13414.10    400.42 o 
  -3   1   5    22877.28    20918.35    719.78 o 
  -1   1   5     5175.34     5432.64    136.85 o 
   1   1   5       26.32       23.30      1.91 o 
   3   1   5    11407.82    12816.88    443.69 o 
   5   1   5    48602.84    51576.61   1282.76 o 
   7   1   5    20878.73    21067.36    613.70 o 
   9   1   5    13161.34    13744.33    541.75 o 
  11   1   5       49.51       56.34      4.80 o 
  13   1   5       12.22        6.69      3.83 o 
  15   1   5      239.91      258.49     10.46 o 
  17   1   5     1909.97     1978.07     37.26 o 
  19   1   5      570.42      562.56     21.88 o 
  21   1   5      286.51      249.46     17.50 o 
 -24   2   5      116.81       90.83     23.96 o 
 -22   2   5       16.62       28.26     11.46 o 
 -20   2   5      290.00      263.11     18.87 o 
 -18   2   5     2837.80     2908.51    153.22 o 
 -16   2   5        1.58        4.61      5.92 o 
 -14   2   5      392.41      362.67     13.07 o 
 -12   2   5     3110.74     3062.87     75.06 o 
 -10   2   5       10.78        6.45      3.15 o 
  -8   2   5      608.10      480.18     28.78 o 
  -6   2   5     5028.95     4933.12    245.58 o 
  -4   2   5    11142.21    11618.29    562.40 o 
  -2   2   5     3562.16     3422.78    186.40 o 
   0   2   5     9976.08    10269.23    564.31 o 
   2   2   5     2890.40     3309.94     78.23 o 
   4   2   5        7.37       10.41      2.59 o 
   6   2   5      397.53      438.34     12.21 o 
   8   2   5     2647.99     2828.89     53.64 o 
  10   2   5      135.73      171.73     10.42 o 
  12   2   5     3113.52     3268.17    104.26 o 
  14   2   5     2633.60     2693.77     92.40 o 
  16   2   5      238.98      239.91     14.62 o 
  18   2   5      399.77      436.82     19.75 o 
  20   2   5      285.14      303.27     18.35 o 
  22   2   5        2.69       10.91      9.80 o 
 -23   3   5      667.70      673.50     31.20 o 
 -21   3   5      453.21      467.74     25.40 o 
 -19   3   5      142.72      140.35     19.18 o 
 -17   3   5      226.71      235.40     17.10 o 
 -15   3   5       20.32       19.79      7.98 o 
 -13   3   5     2032.02     1939.09    138.51 o 
 -11   3   5     4558.92     4388.60    298.33 o 
  -9   3   5     4673.06     4689.66    302.95 o 
  -7   3   5    13209.37    13730.47    457.54 o 
  -5   3   5     3874.94     3926.84    241.33 o 
  -3   3   5     7363.30     7356.23    314.29 o 
  -1   3   5       18.83       23.47      4.65 o 
   1   3   5     1528.33     1555.67     46.18 o 
   3   3   5     3917.01     4299.06    128.12 o 
   5   3   5     5616.57     5537.64    190.20 o 
   7   3   5     3516.42     3541.22     60.69 o 
   9   3   5     2044.52     2205.71     36.50 o 
  11   3   5     2888.95     2962.15     94.77 o 
  13   3   5     1650.13     1775.35     55.70 o 
  15   3   5      329.11      306.75     19.59 o 
  17   3   5      210.78      200.74     14.37 o 
  19   3   5      654.02      657.08     33.75 o 
  21   3   5      770.99      755.88     34.09 o 
 -22   4   5       16.61        5.98     11.56 o 
 -20   4   5      131.51      127.79     28.96 o 
 -18   4   5      770.61      758.45     29.59 o 
 -16   4   5       98.35       67.65     11.10 o 
 -14   4   5      279.82      341.25     18.39 o 
 -12   4   5     2469.36     2324.10    138.66 o 
 -10   4   5        1.99       -0.22      5.62 o 
  -8   4   5     2666.09     2634.52    182.53 o 
  -6   4   5     1430.94     1497.63     89.46 o 
  -4   4   5       10.29       11.09      2.36 o 
  -2   4   5       28.34       29.59      3.62 o 
   0   4   5      792.68      785.64     32.54 o 
   2   4   5      100.20      111.10      6.20 o 
   4   4   5        3.76        1.72      2.53 o 
   6   4   5      713.55      707.95     79.36 o 
   8   4   5      630.94      657.69     19.75 o 
  10   4   5      399.66      404.32     14.99 o 
  12   4   5      677.40      710.69     25.59 o 
  14   4   5      360.66      338.28     20.48 o 
  16   4   5        8.42       -0.76      8.67 o 
  18   4   5       57.93       68.26     13.46 o 
  20   4   5      155.17      165.88     26.23 o 
 -21   5   5      503.71      523.73     40.33 o 
 -19   5   5      197.82      250.73     29.57 o 
 -17   5   5       23.00        9.76      8.84 o 
 -15   5   5      383.08      342.04     20.12 o 
 -13   5   5       94.03       89.31     10.61 o 
 -11   5   5     4051.83     4072.82    263.52 o 
  -9   5   5     6293.87     6190.53    315.55 o 
  -7   5   5     1968.79     1967.36     94.28 o 
  -5   5   5       97.72      110.01     26.29 o 
  -3   5   5     1672.75     1579.04     81.21 o 
  -1   5   5      980.53     1008.19     48.17 o 
   1   5   5      351.27      300.82     12.63 o 
   3   5   5     2508.62     2458.79    161.37 o 
   5   5   5       51.30       70.65      8.66 o 
   7   5   5      694.33      705.36     24.59 o 
   9   5   5      893.14     1058.03     23.66 o 
  11   5   5     3715.35     3638.43     61.56 o 
  13   5   5      602.78      643.46     26.90 o 
  15   5   5       47.73       38.46     12.03 o 
  17   5   5        7.82        5.12     10.04 o 
  19   5   5      189.44      191.81     28.05 o 
 -20   6   5        0.54       12.89     16.07 o 
 -18   6   5       10.77        8.36     10.41 o 
 -16   6   5        5.32        7.39      9.58 o 
 -14   6   5       98.04       89.59     21.76 o 
 -12   6   5      282.21      272.96     15.73 o 
 -10   6   5        0.23       49.02     34.64 o 
  -8   6   5      125.24      127.37     12.33 o 
  -6   6   5      173.82      161.98     12.64 o 
  -4   6   5       24.40       42.19      6.71 o 
  -2   6   5      167.04      148.73     10.35 o 
   0   6   5        0.03       -1.72      5.01 o 
   2   6   5      960.70      976.95     79.30 o 
   4   6   5      141.22      137.38     10.15 o 
   6   6   5       17.93       13.79      8.02 o 
   8   6   5      785.32      854.38     28.60 o 
  10   6   5        0.11        1.75      7.09 o 
  12   6   5        1.23       -3.24      6.74 o 
  14   6   5       84.72       74.01     13.55 o 
  16   6   5      286.72      294.96     22.89 o 
 -17   7   5        7.78       -0.63      9.91 o 
 -15   7   5        8.48       10.43      8.05 o 
 -13   7   5      160.34      126.71     12.44 o 
 -11   7   5      873.34      878.43     64.58 o 
  -9   7   5     1107.02     1081.34     54.67 o 
  -7   7   5      304.19      314.03     18.71 o 
  -5   7   5      136.44      141.52     11.19 o 
  -3   7   5       87.91       91.63     12.01 o 
  -1   7   5      374.30      324.40     45.26 o 
   1   7   5      780.36      731.93     38.36 o 
   3   7   5      335.15      296.31     18.57 o 
   5   7   5      547.50      603.58     19.76 o 
   7   7   5      306.37      301.95     19.94 o 
   9   7   5      841.13      887.21     31.68 o 
  11   7   5      384.02      460.01     25.76 o 
  13   7   5      189.90      196.21     28.51 o 
 -14   8   5       40.95       41.04     13.04 o 
 -12   8   5        9.79        7.42     10.54 o 
 -10   8   5       18.41       29.03      9.58 o 
  -8   8   5        4.74        8.76      7.55 o 
  -6   8   5        3.68       10.24      8.68 o 
  -4   8   5      158.26      177.10     21.38 o 
  -2   8   5      193.64      196.05     25.32 o 
   0   8   5       73.74       74.33     12.62 o 
   2   8   5      759.58      681.81     40.18 o 
   4   8   5      432.36      384.64     23.58 o 
   6   8   5       22.42       20.02     16.38 o 
   8   8   5       80.75      108.38     23.28 o 
  10   8   5       36.73       45.65     13.82 o 
  -9   9   5       24.25       26.54     12.11 o 
  -7   9   5      143.58      157.10     18.10 o 
  -5   9   5      238.19      262.77     37.15 o 
  -3   9   5       70.56      111.50     16.15 o 
  -1   9   5       96.78      102.21     15.60 o 
   1   9   5      224.41      187.65     18.75 o 
   3   9   5      261.30      234.82     25.47 o 
   5   9   5      265.41      285.82     32.15 o 
 -24   0   6      774.82      862.01     47.16 o 
 -22   0   6     1103.63     1019.25     46.70 o 
 -20   0   6      166.64      135.25     20.02 o 
 -18   0   6     2875.11     3028.33    165.05 o 
 -16   0   6     1279.51     1296.67     90.75 o 
 -14   0   6     1949.75     2133.66    132.83 o 
 -12   0   6       13.48       38.88      6.14 o 
 -10   0   6     4254.15     4335.57    400.75 o 
  -8   0   6    15307.75    14371.77   1274.36 o 
  -6   0   6    59033.03    47133.96   2612.72 o 
  -4   0   6    40217.14    34721.52   1231.07 o 
  -2   0   6      465.60      392.26     14.71 o 
   0   0   6     9354.21     9401.14     73.39 o 
   2   0   6      496.84      515.54     18.35 o 
   4   0   6    10881.47    11469.92    736.93 o 
   6   0   6    51640.36    49126.70   3195.81 o 
   8   0   6    13452.56    13074.33    903.77 o 
  10   0   6      884.09      833.15     43.47 o 
  12   0   6     1422.53     1628.22     32.85 o 
  14   0   6     3120.54     3175.91     48.89 o 
  16   0   6     1926.67     2003.41     41.94 o 
  18   0   6      318.72      260.34     13.59 o 
  20   0   6      156.67      137.07     24.41 o 
  22   0   6      366.27      420.16     37.60 o 
 -25   1   6       95.40      122.97     25.78 o 
 -23   1   6      110.73       96.59     21.23 o 
 -21   1   6       93.93       71.18     12.45 o 
 -19   1   6       67.35       46.73      8.54 o 
 -17   1   6      436.28      408.69     15.41 o 
 -15   1   6      120.40      142.69      7.68 o 
 -13   1   6      268.28      247.18      8.42 o 
 -11   1   6     1343.71     1434.90     72.92 o 
  -9   1   6      144.43      154.01      8.78 o 
  -7   1   6     5741.76     6306.70    282.33 o 
  -5   1   6        0.29       28.65      8.97 o 
  -3   1   6     2134.83     2051.41     23.62 o 
  -1   1   6      717.87      703.86     19.71 o 
   1   1   6     1523.26     1677.49     91.78 o 
   3   1   6      121.68      230.70     22.58 o 
   5   1   6      517.19      638.88     13.42 o 
   7   1   6     2565.64     3008.89     84.79 o 
   9   1   6     1089.84     1122.08     49.12 o 
  11   1   6      150.60      141.01      9.07 o 
  13   1   6     2139.08     2095.01     85.72 o 
  15   1   6        4.43        1.46      4.63 o 
  17   1   6      191.49      183.28     13.60 o 
  19   1   6       12.01        8.39      8.45 o 
  21   1   6        6.67        8.51     10.94 o 
 -24   2   6      669.08      703.10     46.25 o 
 -22   2   6      915.75      883.98     41.55 o 
 -20   2   6      461.84      406.32     22.08 o 
 -18   2   6      278.73      245.90     17.57 o 
 -16   2   6      392.57      434.53     39.80 o 
 -14   2   6     1065.04     1001.20     22.66 o 
 -12   2   6       13.08       16.03      4.07 o 
 -10   2   6     7499.85     7663.23    386.09 o 
  -8   2   6    21215.99    20045.09    837.52 o 
  -6   2   6    27173.91    25405.73    869.54 o 
  -4   2   6     1072.71     1059.56     53.47 o 
  -2   2   6     1410.76     1446.70     86.99 o 
   0   2   6      545.85      609.24     24.02 o 
   2   2   6     2405.00     2865.05     78.76 o 
   4   2   6     4753.14     4964.91    123.75 o 
   6   2   6    28969.68    30911.96    669.88 o 
   8   2   6     8498.50     8957.53    178.99 o 
  10   2   6     5110.63     5337.83    134.58 o 
  12   2   6      101.35      118.13      7.95 o 
  14   2   6      258.92      274.46     15.01 o 
  16   2   6      453.64      480.92     19.30 o 
  18   2   6      232.62      206.01     18.03 o 
  20   2   6      316.82      292.75     18.87 o 
 -23   3   6      233.44      218.84     38.74 o 
 -21   3   6      145.24      125.12     16.34 o 
 -19   3   6      344.41      325.40     25.40 o 
 -17   3   6      785.27      732.08     52.99 o 
 -15   3   6      398.13      362.57     29.72 o 
 -13   3   6     2369.29     2331.83    130.86 o 
 -11   3   6      890.19      935.90     62.62 o 
  -9   3   6      219.26      230.19     19.29 o 
  -7   3   6     2594.88     3071.09    111.11 o 
  -5   3   6      407.02      445.88     16.85 o 
  -3   3   6     2502.13     2197.02     96.30 o 
  -1   3   6      974.99     1010.46     47.58 o 
   1   3   6      443.12      547.64     13.81 o 
   3   3   6     2555.60     2785.63     67.80 o 
   5   3   6     4871.17     5408.49     76.12 o 
   7   3   6     2106.91     2292.33     56.38 o 
   9   3   6      778.73      835.42     15.34 o 
  11   3   6      758.41      758.52     25.03 o 
  13   3   6     1890.15     1954.99     44.05 o 
  15   3   6      290.82      290.35     15.56 o 
  17   3   6      369.24      389.96     18.58 o 
  19   3   6      335.73      370.37     19.59 o 
  21   3   6        4.97        8.64     17.59 o 
 -22   4   6      867.41      976.21     89.69 o 
 -20   4   6      538.76      541.27     28.20 o 
 -18   4   6      115.38      110.38     14.18 o 
 -16   4   6      355.66      369.20     20.53 o 
 -14   4   6       83.23       64.23     10.11 o 
 -12   4   6      817.61      814.92     65.88 o 
 -10   4   6     7413.11     7794.27    517.96 o 
  -8   4   6     8241.63     8237.34    469.88 o 
  -6   4   6     5492.01     6044.52    398.67 o 
  -4   4   6       17.57       19.20      3.35 o 
  -2   4   6       61.84       72.51      4.89 o 
   0   4   6     6121.97     6896.40    297.94 o 
   2   4   6      318.03      325.43      9.04 o 
   4   4   6     1602.50     1587.66     50.20 o 
   6   4   6     1763.85     1982.96     39.66 o 
   8   4   6    10105.62    10133.83    109.40 o 
  10   4   6     3631.11     3695.74     61.27 o 
  12   4   6        6.57        4.21      8.19 o 
  14   4   6      102.84       99.59     13.13 o 
  16   4   6      117.33      128.74     15.60 o 
  18   4   6        2.99       -0.43     10.06 o 
  20   4   6      465.05      446.40     39.12 o 
 -21   5   6       27.14       25.17     18.35 o 
 -19   5   6      136.30      119.86     16.08 o 
 -17   5   6       60.11       71.30     15.69 o 
 -15   5   6      159.00      125.71     13.97 o 
 -13   5   6      198.46      215.94     12.90 o 
 -11   5   6      138.01      130.90     10.56 o 
  -9   5   6       10.04       15.67      7.66 o 
  -7   5   6        3.94        0.22      4.75 o 
  -5   5   6      303.34      277.05     22.69 o 
  -3   5   6        8.73       13.38      4.97 o 
  -1   5   6       72.04       83.27      6.30 o 
   1   5   6        8.18       13.40      3.94 o 
   3   5   6       70.77       82.24      9.46 o 
   5   5   6      134.44      145.83      8.09 o 
   7   5   6      199.45      211.90     11.73 o 
   9   5   6      351.93      377.15     15.77 o 
  11   5   6      140.87      137.61     13.74 o 
  13   5   6       13.12        5.62      8.66 o 
  15   5   6       59.82       57.71     12.76 o 
  17   5   6       82.92      106.15     15.92 o 
 -20   6   6      283.10      274.75     34.12 o 
 -18   6   6       13.58       -5.06      9.74 o 
 -16   6   6      151.01      134.96     15.63 o 
 -14   6   6        2.37        9.58      8.62 o 
 -12   6   6      796.84      786.60     41.86 o 
 -10   6   6     1939.74     2017.44    139.53 o 
  -8   6   6     1676.57     1734.25     90.73 o 
  -6   6   6      658.03      673.25     35.52 o 
  -4   6   6      206.81      196.25     11.54 o 
  -2   6   6      213.61      231.60     13.28 o 
   0   6   6      831.01      748.14     58.83 o 
   2   6   6      295.23      297.66     19.11 o 
   4   6   6       29.44       27.51      6.39 o 
   6   6   6      560.65      669.18     30.70 o 
   8   6   6     1848.49     1960.23     61.49 o 
  10   6   6     1234.01     1316.86     36.49 o 
  12   6   6      216.27      222.32     33.96 o 
  14   6   6        5.70       -1.79      9.40 o 
  16   6   6       50.10       43.52     18.50 o 
 -17   7   6        2.36       -2.91      9.43 o 
 -15   7   6       25.23       36.16     11.86 o 
 -13   7   6       43.94       56.64     10.05 o 
 -11   7   6       47.89       38.85      9.16 o 
  -9   7   6      672.02      696.35     31.15 o 
  -7   7   6       72.29       63.27      8.08 o 
  -5   7   6      358.08      350.38     13.56 o 
  -3   7   6      231.85      246.78     22.29 o 
  -1   7   6        3.01       -0.09      7.33 o 
   1   7   6        0.36       -5.72      5.72 o 
   3   7   6      136.95      141.90     13.92 o 
   5   7   6       57.14       66.11     11.85 o 
   7   7   6        1.66        1.29      9.16 o 
   9   7   6      289.45      311.26     43.82 o 
  11   7   6       63.27       67.10     13.87 o 
  13   7   6       63.70       66.41     20.62 o 
 -14   8   6       54.71       42.68     12.26 o 
 -12   8   6       93.59       97.78     10.63 o 
 -10   8   6      305.25      312.22     29.52 o 
  -8   8   6      415.18      450.57     45.91 o 
  -6   8   6      119.90      134.48     15.64 o 
  -4   8   6      175.91      156.39     16.40 o 
  -2   8   6      278.45      256.07     48.45 o 
   0   8   6       68.19       64.39     12.56 o 
   2   8   6      135.81      154.02     16.27 o 
   4   8   6      136.26      147.84     24.26 o 
   6   8   6      280.66      279.76     29.72 o 
   8   8   6      212.03      259.29     29.57 o 
  10   8   6      262.78      249.40     25.70 o 
  -7   9   6        0.36        4.13      9.82 o 
  -5   9   6      105.00       91.40     15.54 o 
  -3   9   6      143.14      166.79     18.38 o 
  -1   9   6       21.51       29.95     11.69 o 
   1   9   6       22.39       25.13     10.88 o 
   3   9   6       83.58       95.22     22.44 o 
   5   9   6       96.07       96.89     23.35 o 
 -25   1   7      137.13      110.54     23.05 o 
 -23   1   7       71.23       56.86     17.59 o 
 -21   1   7      968.97      906.18     30.55 o 
 -19   1   7     1784.37     1818.18     32.67 o 
 -17   1   7     3513.60     3406.95    112.47 o 
 -15   1   7      336.42      325.36     17.03 o 
 -13   1   7       11.17       13.38      3.43 o 
 -11   1   7       12.74       28.91      8.98 o 
  -9   1   7     1848.71     1725.01     79.66 o 
  -7   1   7    37804.23    33312.07   1037.71 o 
  -5   1   7    34833.79    31034.96    952.07 o 
  -3   1   7     8996.37     8910.92     73.24 o 
  -1   1   7     1378.59     1458.80     21.87 o 
   1   1   7      276.93      301.73     13.87 o 
   3   1   7     9140.59     9839.38    590.63 o 
   5   1   7     5042.76     5056.32    321.36 o 
   7   1   7     1914.81     1804.52     95.94 o 
   9   1   7     2655.99     2703.82     82.34 o 
  11   1   7     2683.34     2509.33     80.97 o 
  13   1   7     6189.49     6196.42    242.49 o 
  15   1   7     1013.70     1066.11     40.12 o 
  17   1   7      207.04      198.32     14.21 o 
  19   1   7        6.79        2.23      7.60 o 
  21   1   7       32.90        5.62     10.99 o 
 -24   2   7      138.10      125.55     24.56 o 
 -22   2   7       87.78       78.08     15.39 o 
 -20   2   7      387.83      404.89     23.13 o 
 -18   2   7       24.76       23.88      9.43 o 
 -16   2   7      664.46      701.39     73.01 o 
 -14   2   7     1671.25     1655.11     83.85 o 
 -12   2   7     1763.33     1652.65     76.78 o 
 -10   2   7     1383.11     1424.35     74.50 o 
  -8   2   7     2150.83     2034.94     81.85 o 
  -6   2   7      395.66      452.65     26.33 o 
  -4   2   7     2461.41     2756.07    147.53 o 
  -2   2   7     3660.92     3889.51     36.58 o 
   0   2   7     2025.82     2069.50    108.68 o 
   2   2   7      914.10      794.33     40.83 o 
   4   2   7        9.95       15.49      3.35 o 
   6   2   7     3984.87     4430.24    117.67 o 
   8   2   7     1762.50     1815.07     63.73 o 
  10   2   7     1310.75     1406.26     45.83 o 
  12   2   7      163.39      210.94     12.37 o 
  14   2   7      120.04      122.42     11.14 o 
  16   2   7      316.23      319.35     18.69 o 
  18   2   7      708.48      748.20     25.21 o 
  20   2   7       35.10       44.48     11.03 o 
 -23   3   7      653.41      727.26     44.05 o 
 -21   3   7      799.01      842.98     45.94 o 
 -19   3   7      789.05      829.17     60.12 o 
 -17   3   7      382.60      315.71     18.97 o 
 -15   3   7      226.93      195.06     20.47 o 
 -13   3   7      110.22      212.62     96.97 o 
 -11   3   7     3411.01     3266.71    243.89 o 
  -9   3   7     6417.25     6284.50    486.65 o 
  -7   3   7     2773.50     2611.85    129.16 o 
  -5   3   7     6494.79     6015.13    320.87 o 
  -3   3   7    15360.58    14998.70    847.85 o 
  -1   3   7       88.10       96.72     22.67 o 
   1   3   7       13.16       21.12      2.68 o 
   3   3   7     1705.64     1861.67     46.60 o 
   5   3   7     2531.27     2775.25     47.78 o 
   7   3   7     5514.47     5746.42    110.00 o 
   9   3   7     6227.94     6532.74     49.08 o 
  11   3   7     3909.22     3897.36     55.42 o 
  13   3   7      787.83      886.69     29.59 o 
  15   3   7        3.24        2.29      8.14 o 
  17   3   7       36.95       43.92     11.94 o 
  19   3   7        7.70        7.73      9.02 o 
 -22   4   7        9.89        3.75     11.87 o 
 -20   4   7      179.54      177.94     18.03 o 
 -18   4   7      211.28      225.65     19.03 o 
 -16   4   7      107.70      105.26     13.49 o 
 -14   4   7      747.94      707.38     66.49 o 
 -12   4   7      521.07      518.72     21.39 o 
 -10   4   7       48.88       47.63      9.72 o 
  -8   4   7        1.00        2.31      4.72 o 
  -6   4   7      149.57      152.57     21.42 o 
  -4   4   7       59.37       53.46      4.76 o 
  -2   4   7      178.76      183.56     12.38 o 
   0   4   7      521.76      547.13     20.21 o 
   2   4   7        0.09        8.29      5.63 o 
   4   4   7      871.67      910.87     33.51 o 
   6   4   7     1468.24     1536.43     26.42 o 
   8   4   7      589.63      671.52     18.72 o 
  10   4   7        0.34        6.49     15.92 o 
  12   4   7     1062.01     1146.86     33.74 o 
  14   4   7      183.41      187.98     16.72 o 
  16   4   7      289.20      256.45     19.93 o 
  18   4   7      449.36      532.93     29.05 o 
 -21   5   7      595.29      668.08     45.19 o 
 -19   5   7      229.15      215.36     26.76 o 
 -17   5   7        3.99       -2.04      8.30 o 
 -15   5   7       48.28       45.92     10.68 o 
 -13   5   7      775.59      763.93     27.32 o 
 -11   5   7     2582.70     2645.48    182.56 o 
  -9   5   7     1171.08     1280.45     67.18 o 
  -7   5   7      573.87      559.16     22.46 o 
  -5   5   7      408.64      408.81     30.95 o 
  -3   5   7     5506.10     5409.53    354.17 o 
  -1   5   7     1245.74     1166.22     71.91 o 
   1   5   7      972.28      960.76     58.40 o 
   3   5   7        5.66        3.14      4.44 o 
   5   5   7      958.05     1030.62     27.86 o 
   7   5   7     1361.85     1456.52     40.53 o 
   9   5   7     3312.78     3561.02     65.72 o 
  11   5   7     2933.71     3172.15     54.46 o 
  13   5   7      194.86      204.53     18.38 o 
  15   5   7      383.63      390.56     24.22 o 
  17   5   7        2.28       -2.88     14.86 o 
 -20   6   7        0.12        2.73     15.31 o 
 -18   6   7      159.23      139.00     17.57 o 
 -16   6   7      362.04      339.64     23.02 o 
 -14   6   7       46.16       51.84     11.85 o 
 -12   6   7      266.90      262.86     18.03 o 
 -10   6   7      389.71      404.41     35.28 o 
  -8   6   7      179.08      198.14     12.27 o 
  -6   6   7       64.07       55.13      8.07 o 
  -4   6   7      112.88      111.95     13.10 o 
  -2   6   7     2058.67     2136.47    144.53 o 
   0   6   7       38.46       39.92      6.84 o 
   2   6   7      216.96      209.22     20.46 o 
   4   6   7      640.26      621.80     39.21 o 
   6   6   7        5.86        5.14      8.29 o 
   8   6   7       88.74       86.04     12.80 o 
  10   6   7        1.01        9.39     10.32 o 
  12   6   7      349.65      337.78     21.96 o 
  14   6   7      135.65      118.77     16.21 o 
  16   6   7        1.67       -2.43     15.31 o 
 -17   7   7       26.31       36.09     17.44 o 
 -15   7   7       62.09       58.00     13.27 o 
 -13   7   7      238.85      239.58     15.67 o 
 -11   7   7      483.30      535.19     26.17 o 
  -9   7   7      219.21      252.37     38.30 o 
  -7   7   7      299.91      292.95     15.98 o 
  -5   7   7      782.38      856.92     62.71 o 
  -3   7   7      764.78      693.53     45.63 o 
  -1   7   7     1115.23     1057.10     90.29 o 
   1   7   7      190.69      176.88     15.35 o 
   3   7   7      117.28       95.11     12.20 o 
   5   7   7        4.41        5.03      8.95 o 
   7   7   7      223.41      240.24     37.91 o 
   9   7   7      727.80      853.56     42.30 o 
  11   7   7      553.08      630.12     38.82 o 
 -14   8   7       91.75       91.28     23.35 o 
 -12   8   7       38.62       39.47      8.69 o 
 -10   8   7      110.00      113.82     13.06 o 
  -8   8   7       44.85       52.30     10.25 o 
  -6   8   7        0.01       10.75      8.94 o 
  -4   8   7      271.92      290.70     38.74 o 
  -2   8   7      472.68      464.49     32.83 o 
   0   8   7       22.63        6.05      8.76 o 
   2   8   7      202.17      210.95     26.91 o 
   4   8   7       73.48       69.90     19.26 o 
   6   8   7       16.22       22.44     16.22 o 
   8   8   7       35.01       45.03     18.04 o 
  10   8   7        3.89        7.35     16.53 o 
  -7   9   7      262.89      270.69     22.22 o 
  -5   9   7      292.81      308.19     30.10 o 
  -3   9   7      186.76      185.06     34.50 o 
  -1   9   7      177.38      147.14     17.68 o 
   1   9   7       81.87       78.66     15.62 o 
   3   9   7       26.97       28.20     18.04 o 
 -24   0   8       17.80        5.91     13.49 o 
 -22   0   8      123.66      168.31     22.59 o 
 -20   0   8     1926.02     1853.06     58.38 o 
 -18   0   8     3301.89     3356.66    177.94 o 
 -16   0   8      537.51      527.20     37.38 o 
 -14   0   8      703.10      673.26     19.93 o 
 -12   0   8     9289.88     9733.96    838.28 o 
 -10   0   8     4432.46     4621.09    399.31 o 
  -8   0   8    30800.37    26612.91   1503.86 o 
  -6   0   8    33489.75    29116.94   1392.71 o 
  -4   0   8     7912.45     7870.14     75.21 o 
  -2   0   8       60.89       70.51      8.49 o 
   0   0   8      573.87      639.87     22.44 o 
   2   0   8     2199.81     1910.98     39.58 o 
   4   0   8     1894.14     1677.89    100.91 o 
   6   0   8     5130.80     5306.10    470.20 o 
   8   0   8      651.88      645.40     46.55 o 
  10   0   8     9273.92     8944.28    695.34 o 
  12   0   8     2890.70     2876.78    230.96 o 
  14   0   8      743.94      702.19     46.35 o 
  16   0   8      363.92      320.59     17.06 o 
  18   0   8      693.80      732.77     32.22 o 
  20   0   8       24.98       48.07     19.11 o 
 -25   1   8       28.05       30.02     17.13 o 
 -23   1   8       30.69       38.51     15.92 o 
 -21   1   8       62.93       42.60     11.56 o 
 -19   1   8       13.19        3.56      7.45 o 
 -17   1   8       24.98       21.92      6.72 o 
 -15   1   8     1367.78     1341.05     65.13 o 
 -13   1   8      358.12      370.78     10.77 o 
 -11   1   8      857.86      774.02     44.17 o 
  -9   1   8     1554.01     1615.67     76.27 o 
  -7   1   8     1168.49     1234.08     51.04 o 
  -5   1   8     2386.09     2316.06     85.79 o 
  -3   1   8      123.00      100.20      7.22 o 
  -1   1   8       40.27       37.02      4.71 o 
   1   1   8        5.71       13.19      3.86 o 
   3   1   8      165.45      178.50      8.25 o 
   5   1   8     1625.88     1601.31     72.36 o 
   7   1   8       42.50       62.70      6.24 o 
   9   1   8      111.64      104.54      6.37 o 
  11   1   8       48.62       48.03      5.14 o 
  13   1   8       68.86       65.45      6.33 o 
  15   1   8      202.24      176.41      8.30 o 
  17   1   8      153.92      144.16     10.93 o 
  19   1   8      205.64      192.03     14.20 o 
  21   1   8       71.45       68.33     15.69 o 
 -24   2   8       83.86       57.01     19.11 o 
 -22   2   8      616.97      625.75     52.39 o 
 -20   2   8     1720.96     1675.95     81.96 o 
 -18   2   8     1870.44     1889.42    114.56 o 
 -16   2   8      360.56      330.78     18.05 o 
 -14   2   8        4.24       -1.62      5.33 o 
 -12   2   8      755.09      751.08     63.68 o 
 -10   2   8      720.92      737.30     24.69 o 
  -8   2   8     8270.95     7781.15    280.55 o 
  -6   2   8    23442.63    21784.17    662.61 o 
  -4   2   8    11754.94    10308.26    566.94 o 
  -2   2   8      228.30      217.29     17.80 o 
   0   2   8     2794.67     3041.99    216.37 o 
   2   2   8        9.71       21.08      2.91 o 
   4   2   8       96.11       96.24      5.14 o 
   6   2   8     3976.75     4204.00    196.66 o 
   8   2   8     4054.00     4114.44    206.08 o 
  10   2   8     4478.18     4735.92    147.22 o 
  12   2   8     2282.44     2479.12     49.33 o 
  14   2   8     2291.75     2349.90     48.95 o 
  16   2   8       11.75       15.19      7.92 o 
  18   2   8       65.84       86.47     11.96 o 
  20   2   8        1.60       17.15      9.50 o 
 -23   3   8        0.22        0.77     10.17 o 
 -21   3   8      195.28      225.46     19.41 o 
 -19   3   8       52.98       45.37     12.09 o 
 -17   3   8       43.68       27.09      9.77 o 
 -15   3   8     1154.10     1117.28     97.57 o 
 -13   3   8      159.94      167.05     13.35 o 
 -11   3   8      338.44      272.02     14.96 o 
  -9   3   8      178.56      182.79     23.35 o 
  -7   3   8      109.79      128.66      6.64 o 
  -5   3   8     7577.22     7421.38    428.87 o 
  -3   3   8      207.65      207.05     10.44 o 
  -1   3   8      255.77      205.30     11.69 o 
   1   3   8     2294.34     2368.32    114.29 o 
   3   3   8      116.64      110.70      6.40 o 
   5   3   8     1459.29     1601.59     41.32 o 
   7   3   8     1163.41     1235.74     21.48 o 
   9   3   8       21.55       15.46      6.92 o 
  11   3   8      833.40      891.88     28.61 o 
  13   3   8      163.08      182.06     16.11 o 
  15   3   8      352.91      376.67     22.45 o 
  17   3   8      578.75      606.54     29.11 o 
  19   3   8       59.69       59.70     14.43 o 
 -22   4   8     1147.32     1228.34     41.49 o 
 -20   4   8      827.78      873.69     48.14 o 
 -18   4   8      242.28      228.49     18.55 o 
 -16   4   8      563.47      576.78     25.03 o 
 -14   4   8     1354.08     1286.34     52.84 o 
 -12   4   8      435.41      445.21     23.35 o 
 -10   4   8      548.76      524.88     37.90 o 
  -8   4   8      496.37      516.36     41.08 o 
  -6   4   8     6881.04     6966.98    556.51 o 
  -4   4   8     2762.43     2780.08    161.58 o 
  -2   4   8    10386.13     9666.31    462.54 o 
   0   4   8     1662.33     1669.41     80.17 o 
   2   4   8        5.62       13.91      3.61 o 
   4   4   8      362.04      383.72     11.19 o 
   6   4   8     2294.21     2599.75     45.65 o 
   8   4   8     6276.13     6775.21     85.10 o 
  10   4   8     3236.90     3536.91     63.31 o 
  12   4   8     1018.04     1040.26     33.16 o 
  14   4   8      663.54      640.24     27.61 o 
  16   4   8       62.07       46.18     12.80 o 
  18   4   8      112.47       95.07     23.05 o 
 -21   5   8        6.11        8.34     15.92 o 
 -19   5   8       45.57       43.57     12.30 o 
 -17   5   8       65.19       56.49     18.57 o 
 -15   5   8       79.95       73.80     12.94 o 
 -13   5   8       55.16       33.17     10.36 o 
 -11   5   8      104.21       92.77      9.93 o 
  -9   5   8      788.19      870.94     66.44 o 
  -7   5   8      289.19      262.14     31.63 o 
  -5   5   8       83.87       77.21      8.49 o 
  -3   5   8      218.94      199.29     22.18 o 
  -1   5   8      816.81      736.25     57.22 o 
   1   5   8      383.79      419.33     26.53 o 
   3   5   8       81.93       82.81      7.67 o 
   5   5   8     1357.54     1426.60     33.29 o 
   7   5   8     1838.62     2035.01     39.46 o 
   9   5   8        3.95        0.75      7.02 o 
  11   5   8       77.60       93.99     16.22 o 
  13   5   8       43.84       43.79     12.02 o 
  15   5   8       13.15       13.98     10.75 o 
  17   5   8        0.16      -11.68     13.65 o 
 -18   6   8      105.43      124.29     17.20 o 
 -16   6   8      213.06      169.42     34.72 o 
 -14   6   8      722.59      722.89     41.32 o 
 -12   6   8      385.70      405.64     20.47 o 
 -10   6   8      642.79      644.33     55.45 o 
  -8   6   8      781.62      778.00     53.22 o 
  -6   6   8     1012.07     1076.95     76.85 o 
  -4   6   8     1594.73     1551.18     70.87 o 
  -2   6   8     2962.24     2966.14    237.60 o 
   0   6   8     1378.29     1318.07    149.43 o 
   2   6   8        9.61       15.37      5.08 o 
   4   6   8       18.29       16.32      8.30 o 
   6   6   8      723.41      783.68     67.93 o 
   8   6   8     2836.83     3124.19     54.76 o 
  10   6   8     2169.98     2338.17     49.19 o 
  12   6   8      102.78      100.83     21.99 o 
  14   6   8       56.75       45.78     13.44 o 
 -17   7   8      139.68      116.60     22.90 o 
 -15   7   8      221.05      253.72     21.39 o 
 -13   7   8       81.51       89.16     11.43 o 
 -11   7   8      117.67      115.69     11.71 o 
  -9   7   8      600.25      614.98     37.89 o 
  -7   7   8       83.32       76.19      9.78 o 
  -5   7   8      637.60      640.36     50.24 o 
  -3   7   8      170.87      168.00     35.86 o 
  -1   7   8       97.07      106.97     15.85 o 
   1   7   8        6.18       -1.69      7.21 o 
   3   7   8        1.21       -5.06      6.48 o 
   5   7   8      192.26      170.51     16.08 o 
   7   7   8       94.20       90.79     14.26 o 
   9   7   8        0.13        6.51     14.78 o 
  11   7   8       18.05       19.41     17.59 o 
 -12   8   8       66.61       49.71      9.70 o 
 -10   8   8      216.05      222.92     13.79 o 
  -8   8   8      408.43      458.68     46.75 o 
  -6   8   8      514.70      696.58     43.67 o 
  -4   8   8      844.92      807.60    114.56 o 
  -2   8   8      300.97      317.57     21.79 o 
   0   8   8      151.30      127.39     15.29 o 
   2   8   8       58.82       69.12     12.89 o 
   4   8   8       64.95       79.76     21.23 o 
   6   8   8      228.08      275.05     30.17 o 
   8   8   8      296.84      287.03     31.24 o 
  -5   9   8       48.71       54.40     25.25 o 
  -3   9   8       59.83       41.72     12.95 o 
  -1   9   8       15.20        8.85     15.85 o 
   1   9   8        0.73        0.30      9.76 o 
 -25   1   9       15.90       24.87     17.74 o 
 -23   1   9       39.10       44.43     16.98 o 
 -21   1   9     1535.38     1657.35     82.56 o 
 -19   1   9     3230.65     3321.81    202.73 o 
 -17   1   9     3428.40     3238.11    132.04 o 
 -15   1   9      523.66      515.09     16.55 o 
 -13   1   9     1079.32     1104.06     66.53 o 
 -11   1   9       28.63       31.38      4.16 o 
  -9   1   9     3275.19     3156.77    124.09 o 
  -7   1   9     9843.05     8825.96    340.85 o 
  -5   1   9     3546.57     3118.46    157.35 o 
  -3   1   9     7580.74     7317.25     55.01 o 
  -1   1   9     2868.47     2489.50     32.69 o 
   1   1   9     1648.17     1476.89     26.11 o 
   3   1   9     4607.96     4448.29    125.02 o 
   5   1   9       12.24       11.86      3.36 o 
   7   1   9      185.90      256.79     45.80 o 
   9   1   9     1222.98     1267.93     62.17 o 
  11   1   9     3770.24     3572.99    194.28 o 
  13   1   9     7827.45     7532.84    392.23 o 
  15   1   9      339.59      339.34     15.15 o 
  17   1   9       39.20       46.00      8.43 o 
  19   1   9      396.37      346.35     28.76 o 
 -24   2   9        1.38       -8.64     13.80 o 
 -22   2   9      170.98      188.38     27.14 o 
 -20   2   9      436.99      426.20     48.75 o 
 -18   2   9       23.82       11.29      9.00 o 
 -16   2   9      186.50      180.36     15.65 o 
 -14   2   9      272.10      265.20     46.02 o 
 -12   2   9     2115.58     2315.32    181.27 o 
 -10   2   9      296.84      329.79     10.83 o 
  -8   2   9     3488.48     3405.58    145.93 o 
  -6   2   9     1668.60     1538.72     59.81 o 
  -4   2   9     1820.75     2026.62     82.28 o 
  -2   2   9     1099.16     1000.91     80.38 o 
   0   2   9     6291.54     6489.63    482.03 o 
   2   2   9      315.66      283.41     14.00 o 
   4   2   9     1543.71     1534.75     93.69 o 
   6   2   9     1673.65     1706.05     94.68 o 
   8   2   9       19.49        3.70      4.00 o 
  10   2   9      313.85      316.79     14.80 o 
  12   2   9      141.56      142.94      8.78 o 
  14   2   9      168.57      150.60      9.63 o 
  16   2   9      301.27      284.31     12.91 o 
  18   2   9       15.82       23.22      8.43 o 
  20   2   9       21.11       21.80     13.35 o 
 -23   3   9       47.92       33.74     11.90 o 
 -21   3   9      480.42      524.47     31.39 o 
 -19   3   9     1250.13     1254.13     78.39 o 
 -17   3   9     2021.38     1971.86     61.11 o 
 -15   3   9     1164.06     1229.92    109.63 o 
 -13   3   9     1204.23     1193.67    115.31 o 
 -11   3   9       38.07       36.11      8.04 o 
  -9   3   9       31.28       29.82      6.86 o 
  -7   3   9     1375.76     1198.08     64.32 o 
  -5   3   9     8065.38     7902.92    472.03 o 
  -3   3   9    11492.94    11514.00    618.62 o 
  -1   3   9     6026.98     5925.36    404.10 o 
   1   3   9     1396.16     1464.15     76.00 o 
   3   3   9     1432.15     1481.24     75.66 o 
   5   3   9      441.98      458.16     22.59 o 
   7   3   9       43.23       49.38      8.50 o 
   9   3   9      858.72      985.28     36.31 o 
  11   3   9     5113.24     5485.44    133.28 o 
  13   3   9     1672.25     1747.29     41.92 o 
  15   3   9      463.95      472.74     25.02 o 
  17   3   9      223.40      218.22     20.14 o 
  19   3   9      194.30      208.94     30.63 o 
 -22   4   9        5.12        0.48     10.77 o 
 -20   4   9       15.46       17.36     14.71 o 
 -18   4   9        2.08       -4.71      8.63 o 
 -16   4   9       11.75       -4.22      8.55 o 
 -14   4   9      182.97      189.56     15.85 o 
 -12   4   9       66.93       77.38     21.53 o 
 -10   4   9      540.28      550.26     63.53 o 
  -8   4   9      179.16      207.00     20.27 o 
  -6   4   9     2651.14     2772.01    234.97 o 
  -4   4   9      756.55      832.10     53.36 o 
  -2   4   9     1417.68     1364.24     91.61 o 
   0   4   9     1665.75     1624.24     74.17 o 
   2   4   9      402.76      432.55     24.91 o 
   4   4   9      695.96      766.05     15.54 o 
   6   4   9     1063.16     1193.80     20.24 o 
   8   4   9       89.70       97.97      9.68 o 
  10   4   9      246.17      291.21     25.63 o 
  12   4   9       90.84      103.06     13.93 o 
  14   4   9       33.45       31.74     11.54 o 
  16   4   9        1.81        2.60     10.07 o 
  18   4   9        0.02      -13.04     15.16 o 
 -21   5   9      182.71      154.81     26.08 o 
 -19   5   9      302.49      287.49     21.97 o 
 -17   5   9      872.60      884.72     58.38 o 
 -15   5   9      925.13      906.66     42.08 o 
 -13   5   9     2017.98     1907.80     43.67 o 
 -11   5   9      587.71      655.82     31.84 o 
  -9   5   9       17.96       26.35      6.55 o 
  -7   5   9       43.18       42.04      7.32 o 
  -5   5   9     6992.33     6935.40    475.67 o 
  -3   5   9     9107.64     8896.19    785.09 o 
  -1   5   9     4244.63     4042.71    222.95 o 
   1   5   9      330.53      326.74     21.78 o 
   3   5   9      122.33      121.08      9.13 o 
   5   5   9      108.18      152.25     13.48 o 
   7   5   9      679.94      781.92     27.25 o 
   9   5   9     1630.87     1793.77     32.83 o 
  11   5   9     1186.38     1234.51     36.27 o 
  13   5   9      316.95      319.51     22.14 o 
  15   5   9      468.51      503.24     28.03 o 
 -18   6   9       52.27       68.54     19.71 o 
 -16   6   9      137.54      123.42     16.32 o 
 -14   6   9        1.62        7.44      9.84 o 
 -12   6   9       76.63      101.01     15.08 o 
 -10   6   9      169.32      171.24     27.57 o 
  -8   6   9       17.54       12.76      6.79 o 
  -6   6   9      314.68      307.49     32.28 o 
  -4   6   9      241.59      254.93     18.49 o 
  -2   6   9      196.14      240.24     30.01 o 
   0   6   9      140.52      106.68     23.73 o 
   2   6   9       10.40        8.52      3.61 o 
   4   6   9       66.76       85.44     11.95 o 
   6   6   9        0.14       -4.16      8.19 o 
   8   6   9      289.05      328.38     21.71 o 
  10   6   9      142.00      188.17     27.44 o 
  12   6   9       40.45       67.02     21.38 o 
 -15   7   9      166.88      169.42     20.77 o 
 -13   7   9      284.18      304.05     25.49 o 
 -11   7   9      304.39      329.48     25.66 o 
  -9   7   9       91.04      106.18     11.45 o 
  -7   7   9      337.59      350.17     25.97 o 
  -5   7   9      739.42      775.40     67.30 o 
  -3   7   9     2058.25     2002.53    152.31 o 
  -1   7   9     1152.98     1133.50     77.14 o 
   1   7   9      185.89      163.35     15.77 o 
   3   7   9       58.40       60.05     17.29 o 
   5   7   9      258.35      300.87     43.06 o 
   7   7   9      852.73      946.70     70.28 o 
   9   7   9      365.08      376.37     26.76 o 
  11   7   9      293.37      317.36     34.57 o 
 -12   8   9       71.64       84.07     12.15 o 
 -10   8   9      157.93      157.76     14.08 o 
  -8   8   9       70.66       82.69     11.66 o 
  -6   8   9        2.52       13.25      9.60 o 
  -4   8   9       89.76      101.44     14.85 o 
  -2   8   9       81.39       89.21     14.63 o 
   0   8   9        9.11        9.45      9.20 o 
   2   8   9       15.92        0.00     14.25 o 
   4   8   9       18.44       46.25     18.20 o 
   6   8   9        1.90        3.34     16.22 o 
   8   8   9      123.36      113.72     23.65 o 
 -22   0  10      416.20      420.62     31.84 o 
 -20   0  10     5033.58     4787.83     91.89 o 
 -18   0  10     4240.12     4395.30    198.63 o 
 -16   0  10      899.01      934.14     80.97 o 
 -14   0  10      457.97      475.32     50.04 o 
 -12   0  10       27.52       44.16      7.05 o 
 -10   0  10     1467.28     1394.01     81.73 o 
  -8   0  10      207.86      175.39     10.11 o 
  -6   0  10     6299.03     5853.03    380.06 o 
  -4   0  10     1652.97     1391.65     35.94 o 
  -2   0  10     2245.22     1889.75     42.30 o 
   0   0  10    21507.30    20264.74    140.56 o 
   2   0  10     5542.17     5028.01     71.87 o 
   4   0  10      216.34      225.93     17.29 o 
   6   0  10       15.71        2.88      6.67 o 
   8   0  10      623.17      615.03     49.89 o 
  10   0  10     7255.19     7343.56    732.14 o 
  12   0  10     4046.48     4168.07    267.39 o 
  14   0  10     5786.21     5447.86    342.88 o 
  16   0  10        3.95        3.96      6.87 o 
  18   0  10       21.01       24.11     16.83 o 
 -25   1  10        0.03       -2.58     14.25 o 
 -23   1  10       14.65        0.15     14.40 o 
 -21   1  10        0.00       12.74     14.56 o 
 -19   1  10       66.38       83.87     12.62 o 
 -17   1  10       26.69       22.99      9.38 o 
 -15   1  10      433.76      480.97     24.23 o 
 -13   1  10     2086.58     1998.67     90.45 o 
 -11   1  10      350.52      337.95     16.20 o 
  -9   1  10        4.17        2.94      2.83 o 
  -7   1  10     1174.01     1123.62     51.06 o 
  -5   1  10     1357.90     1197.83     46.51 o 
  -3   1  10      543.14      630.49     20.39 o 
  -1   1  10     1531.79     1529.04     40.71 o 
   1   1  10      497.48      573.39     31.24 o 
   3   1  10       39.83       53.95      7.22 o 
   5   1  10       27.69       33.71      5.35 o 
   7   1  10      277.50      258.47     12.80 o 
   9   1  10      257.66      215.34     13.24 o 
  11   1  10     1191.88     1141.17     63.96 o 
  13   1  10      265.28      282.19     22.29 o 
  15   1  10        7.61        8.54      5.62 o 
  17   1  10        3.95        1.34      6.57 o 
  19   1  10      332.55      308.49     30.60 o 
 -24   2  10        0.91      -10.46     13.65 o 
 -22   2  10      250.12      278.53     20.93 o 
 -20   2  10     1563.36     1651.37     47.84 o 
 -18   2  10     2316.92     2359.55    110.46 o 
 -16   2  10     2138.62     2127.30    184.23 o 
 -14   2  10      817.91      820.35     56.56 o 
 -12   2  10      186.85      212.34     17.89 o 
 -10   2  10      945.27      985.15     53.96 o 
  -8   2  10     1476.83     1280.02     60.14 o 
  -6   2  10     4670.31     4440.51    172.26 o 
  -4   2  10     3040.74     2831.20     46.02 o 
  -2   2  10     8188.61     7752.80    146.09 o 
   0   2  10     7898.67     7890.82    130.55 o 
   2   2  10     3013.84     3098.10    257.29 o 
   4   2  10       73.64       72.25      6.53 o 
   6   2  10       76.60       86.23      6.74 o 
   8   2  10      674.47      629.65     37.65 o 
  10   2  10     4038.15     3901.17    205.16 o 
  12   2  10     2796.88     2646.78    122.03 o 
  14   2  10     1606.61     1548.73    220.24 o 
  16   2  10      440.13      391.94     31.27 o 
  18   2  10        8.24       15.05      9.59 o 
 -23   3  10       16.74       13.49     10.77 o 
 -21   3  10        2.84       -8.77      8.87 o 
 -19   3  10       94.87      107.55     15.01 o 
 -17   3  10        9.60       43.48     24.11 o 
 -15   3  10      103.68      116.98     13.19 o 
 -13   3  10     3639.49     3444.19    181.27 o 
 -11   3  10     2128.82     1975.17    205.91 o 
  -9   3  10       29.65       33.66      7.18 o 
  -7   3  10     4929.99     4584.07    234.73 o 
  -5   3  10      384.65      434.39     30.28 o 
  -3   3  10      319.08      343.65     25.65 o 
  -1   3  10     3742.15     3938.41    242.70 o 
   1   3  10     1530.26     1761.52     98.15 o 
   3   3  10        2.11        5.76      3.08 o 
   5   3  10      729.25      677.60     40.15 o 
   7   3  10      221.44      235.71     15.02 o 
   9   3  10      108.01       94.45      7.31 o 
  11   3  10      194.06      164.19     10.75 o 
  13   3  10      116.64      127.12     10.57 o 
  15   3  10       17.47       24.26      7.94 o 
  17   3  10       91.17       83.57     12.34 o 
 -22   4  10       64.43       47.16     19.56 o 
 -20   4  10       79.60       89.62     14.84 o 
 -18   4  10      496.56      546.28     27.29 o 
 -16   4  10     2237.08     2152.53    158.22 o 
 -14   4  10     1150.52     1129.12     71.87 o 
 -12   4  10        8.29       14.05      7.34 o 
 -10   4  10      400.25      398.66     21.15 o 
  -8   4  10     1674.07     1661.68    125.27 o 
  -6   4  10     3429.01     3728.98    351.02 o 
  -4   4  10     7922.75     7795.89    497.55 o 
  -2   4  10     7958.62     8053.29    535.59 o 
   0   4  10     3057.98     3090.40    168.80 o 
   2   4  10       37.19       45.82      5.44 o 
   4   4  10      294.65      299.03     14.54 o 
   6   4  10     1077.83     1147.49     60.22 o 
   8   4  10     2172.26     2355.39     44.71 o 
  10   4  10      908.89     1064.30     32.59 o 
  12   4  10      568.69      615.39     27.56 o 
  14   4  10      789.43      885.18     33.61 o 
  16   4  10      484.41      521.76     28.30 o 
 -21   5  10        6.27      -12.28     12.59 o 
 -19   5  10       10.18       13.84     10.54 o 
 -17   5  10        8.75        2.05     10.02 o 
 -15   5  10        0.50       -0.76      8.56 o 
 -13   5  10      124.97      131.14     14.58 o 
 -11   5  10      426.07      380.10     20.66 o 
  -9   5  10      118.33      120.09     10.45 o 
  -7   5  10      124.79      115.79      9.88 o 
  -5   5  10      129.67      140.28     22.77 o 
  -3   5  10       12.85       26.10      7.26 o 
  -1   5  10      441.60      471.46     37.09 o 
   1   5  10      235.87      259.03     10.77 o 
   3   5  10       62.23       59.43      6.39 o 
   5   5  10      196.10      196.07     21.93 o 
   7   5  10       24.06        4.11      8.56 o 
   9   5  10       14.84        1.59     15.01 o 
  11   5  10       83.08       79.02     13.67 o 
  13   5  10       35.19       49.44     13.24 o 
  15   5  10       36.72       56.56     19.71 o 
 -18   6  10      141.07       92.95     22.29 o 
 -16   6  10      607.29      608.21     29.68 o 
 -14   6  10      697.81      686.60     29.80 o 
 -12   6  10       75.19       75.95     12.67 o 
 -10   6  10      112.23      110.77     10.81 o 
  -8   6  10       25.36       21.20      7.18 o 
  -6   6  10     1575.47     1600.30    141.17 o 
  -4   6  10     3857.68     4048.14    372.34 o 
  -2   6  10     3061.59     3133.88    309.36 o 
   0   6  10      703.21      641.87    121.99 o 
   2   6  10        8.25       11.96      4.99 o 
   4   6  10       76.10       75.32      9.19 o 
   6   6  10      750.80      857.60     34.04 o 
   8   6  10      931.76     1075.82     34.76 o 
  10   6  10      137.80      163.46     26.08 o 
  12   6  10      273.97      330.55     35.78 o 
 -15   7  10       12.64       17.13     14.86 o 
 -13   7  10        7.82        4.20      9.58 o 
 -11   7  10       91.21       95.94     18.86 o 
  -9   7  10      191.97      202.49     18.25 o 
  -7   7  10       28.55       24.97     12.06 o 
  -5   7  10        2.73        7.58      7.12 o 
  -3   7  10      398.42      381.87     68.38 o 
  -1   7  10      102.24       96.48     18.12 o 
   1   7  10       29.01       35.24      9.84 o 
   3   7  10      277.96      343.59     31.84 o 
   5   7  10       23.35       24.75      7.21 o 
   7   7  10       95.08      157.14     28.58 o 
   9   7  10       43.46       25.02     17.89 o 
 -12   8  10       86.53       98.23     15.63 o 
 -10   8  10       87.99       88.70     12.13 o 
  -8   8  10       37.90       38.77      9.69 o 
  -6   8  10      162.56      183.47     26.84 o 
  -4   8  10      333.13      310.28     53.37 o 
  -2   8  10      208.20      195.02     18.77 o 
   0   8  10      210.01      228.57     19.18 o 
   2   8  10      174.16      206.22     28.05 o 
   4   8  10      188.25      194.54     28.35 o 
   6   8  10       94.27      101.89     24.11 o 
 -23   1  11        4.47       23.81     15.01 o 
 -21   1  11      592.18      575.28     38.06 o 
 -19   1  11     1298.99     1335.45     79.00 o 
 -17   1  11     3330.52     3361.97    266.26 o 
 -15   1  11     1374.28     1443.23     66.66 o 
 -13   1  11     5627.86     5816.58    248.73 o 
 -11   1  11     3281.76     3071.51    133.00 o 
  -9   1  11     2919.05     2956.49    123.92 o 
  -7   1  11       51.32       69.07      5.05 o 
  -5   1  11      113.15      105.99      8.74 o 
  -3   1  11     6306.35     6202.75     56.76 o 
  -1   1  11    19589.86    18167.46    155.04 o 
   1   1  11    12107.16    11866.84    303.41 o 
   3   1  11    10249.22     9889.86    201.44 o 
   5   1  11      159.17      135.61     11.20 o 
   7   1  11      325.95      289.97     19.06 o 
   9   1  11       83.70       57.84      7.19 o 
  11   1  11     5288.45     5014.56    197.99 o 
  13   1  11     3022.20     2779.19    139.66 o 
  15   1  11      726.48      694.64     28.05 o 
  17   1  11      247.71      203.27     13.70 o 
 -24   2  11       68.12       66.26     20.77 o 
 -22   2  11        8.63        3.42      8.94 o 
 -20   2  11      283.04      308.94     27.75 o 
 -18   2  11      960.68      966.80    104.47 o 
 -16   2  11       17.04        1.38      7.56 o 
 -14   2  11      525.10      516.60     51.17 o 
 -12   2  11     1030.79     1071.55     64.29 o 
 -10   2  11        1.72       14.59      8.46 o 
  -8   2  11       42.03       25.66      3.86 o 
  -6   2  11      656.93      541.60     21.19 o 
  -4   2  11      182.17      158.83     11.02 o 
  -2   2  11     3393.83     3398.80     88.32 o 
   0   2  11     1595.73     1567.54     30.45 o 
   2   2  11       47.63       54.47      7.81 o 
   4   2  11      935.42      953.65     51.66 o 
   6   2  11      404.50      411.48     14.18 o 
   8   2  11     2774.32     2579.77    154.99 o 
  10   2  11        0.13       -5.28      5.28 o 
  12   2  11       80.12       95.85     10.23 o 
  14   2  11      357.75      337.51     19.12 o 
  16   2  11       51.09       59.81     11.00 o 
  18   2  11      145.27      167.09     28.20 o 
 -23   3  11        3.37       -2.26      9.64 o 
 -21   3  11      158.14      177.90     27.07 o 
 -19   3  11      981.35      993.12     34.52 o 
 -17   3  11     2058.36     2051.02    187.19 o 
 -15   3  11      454.76      489.77     32.83 o 
 -13   3  11      509.54      530.30     41.85 o 
 -11   3  11      654.67      633.18     36.47 o 
  -9   3  11        4.93        7.73      5.56 o 
  -7   3  11       57.50       40.17      5.83 o 
  -5   3  11     4546.62     4029.21    206.01 o 
  -3   3  11     5999.37     6236.35    492.38 o 
  -1   3  11     5891.56     6191.02    513.68 o 
   1   3  11     2480.43     2712.58    184.61 o 
   3   3  11     1834.57     2001.15    116.98 o 
   5   3  11      189.11      165.65      7.93 o 
   7   3  11      167.44      165.66      9.92 o 
   9   3  11      779.04      686.78     46.42 o 
  11   3  11      317.17      303.50     21.72 o 
  13   3  11     1485.60     1311.49     94.86 o 
  15   3  11      828.23      767.25     79.02 o 
  17   3  11      461.98      426.99     39.88 o 
 -22   4  11        0.86       -5.61     13.95 o 
 -20   4  11       65.07       66.62     13.79 o 
 -18   4  11      348.33      378.53     42.91 o 
 -16   4  11        5.72        6.19     10.45 o 
 -14   4  11      507.23      524.82     24.55 o 
 -12   4  11     1079.33     1026.17     49.36 o 
 -10   4  11       10.41        2.66      6.09 o 
  -8   4  11      366.00      364.27     35.03 o 
  -6   4  11     1051.22     1065.93     91.64 o 
  -4   4  11       66.17       69.77      7.97 o 
  -2   4  11     1041.67     1157.88     74.59 o 
   0   4  11     1005.17      978.63     75.30 o 
   2   4  11       81.25       72.73      6.55 o 
   4   4  11       62.07       72.65      6.06 o 
   6   4  11      244.58      232.62     20.38 o 
   8   4  11       21.37       22.21      7.14 o 
  10   4  11       71.19       85.42     10.13 o 
  12   4  11       23.82       34.97      9.03 o 
  14   4  11        5.74       16.77      9.17 o 
  16   4  11        8.43       24.41     17.74 o 
 -19   5  11      164.90      157.97     17.96 o 
 -17   5  11      601.57      681.36     30.13 o 
 -15   5  11      972.73      952.89     33.71 o 
 -13   5  11      113.79      126.18     14.36 o 
 -11   5  11       28.79       21.68      8.71 o 
  -9   5  11      492.79      476.02     39.76 o 
  -7   5  11      353.49      352.02     27.07 o 
  -5   5  11     3023.24     3127.08    262.92 o 
  -3   5  11     2888.28     3151.77    329.16 o 
  -1   5  11      792.17      896.01     82.38 o 
   1   5  11       65.82       63.83      6.55 o 
   3   5  11     1049.43     1094.24     58.41 o 
   5   5  11     1167.16     1110.24    123.63 o 
   7   5  11      228.26      203.52     27.10 o 
   9   5  11      125.05      103.95     13.89 o 
  11   5  11      112.56      107.59     10.41 o 
  13   5  11      190.77      174.40     20.95 o 
 -18   6  11        2.99       10.46     15.47 o 
 -16   6  11        0.49        1.46     10.33 o 
 -14   6  11       29.45       25.49     11.36 o 
 -12   6  11        9.73        3.04      8.45 o 
 -10   6  11      223.09      252.84     24.46 o 
  -8   6  11       41.95       39.29      8.24 o 
  -6   6  11      741.71      763.56     73.42 o 
  -4   6  11      179.64      207.94     25.36 o 
  -2   6  11      131.32      147.28     19.56 o 
   0   6  11        0.44        2.30      6.72 o 
   2   6  11       78.63       92.51     14.20 o 
   4   6  11      461.50      407.79     32.11 o 
   6   6  11       47.39       51.35      9.71 o 
   8   6  11      272.44      256.21     16.83 o 
  10   6  11      150.20      182.05     18.30 o 
 -15   7  11      380.37      342.53     33.36 o 
 -13   7  11      301.93      333.01     25.17 o 
 -11   7  11       11.01       11.02      8.20 o 
  -9   7  11        1.88       -1.71      6.73 o 
  -7   7  11       48.74       39.66      8.97 o 
  -5   7  11      375.22      409.64     39.44 o 
  -3   7  11      525.12      525.51    104.47 o 
  -1   7  11      181.97      173.85     39.80 o 
   1   7  11      287.70      344.96     31.24 o 
   3   7  11      377.69      438.36     35.78 o 
   5   7  11      465.87      463.16     50.91 o 
   7   7  11       49.23       46.48      9.80 o 
   9   7  11        3.58       13.95      8.36 o 
 -10   8  11       19.69       17.46      9.02 o 
  -8   8  11       21.55       24.55      8.69 o 
  -6   8  11      111.04      112.36     24.26 o 
  -4   8  11      308.05      306.12     49.51 o 
  -2   8  11      180.67      172.53     24.49 o 
   0   8  11        9.94        5.00     14.86 o 
   2   8  11      110.31      151.02     26.54 o 
   4   8  11       48.73       27.75     18.65 o 
 -20   0  12      556.50      511.44     32.75 o 
 -18   0  12       95.29      116.26     12.37 o 
 -16   0  12     1878.88     1917.12     67.78 o 
 -14   0  12     3078.64     3251.55    277.78 o 
 -12   0  12     4628.09     4786.31    314.71 o 
 -10   0  12     4031.51     3691.69    310.31 o 
  -8   0  12      170.74      187.23     11.47 o 
  -6   0  12      150.45      163.59     17.51 o 
  -4   0  12     2080.14     1890.21     46.70 o 
  -2   0  12    11216.25    10822.36    111.75 o 
   0   0  12    37512.09    35653.25    207.28 o 
   2   0  12     8203.71     7551.42     97.50 o 
   4   0  12       17.85       47.91     11.37 o 
   6   0  12     4061.45     3793.30     74.15 o 
   8   0  12     2524.51     2280.80     60.50 o 
  10   0  12     3092.61     2721.43     69.29 o 
  12   0  12     1279.45     1275.08    127.60 o 
  14   0  12      879.31      832.37     92.42 o 
  16   0  12      732.25      798.22     50.49 o 
  18   0  12      378.14      371.79     37.00 o 
 -23   1  12       17.58       16.83     15.47 o 
 -21   1  12       23.44       22.14     14.25 o 
 -19   1  12       24.19       40.16     10.40 o 
 -17   1  12       73.87       69.50     12.21 o 
 -15   1  12       96.25       90.58      9.20 o 
 -13   1  12       14.36       16.18      6.41 o 
 -11   1  12       12.16       21.51      4.43 o 
  -9   1  12      759.49      685.63     28.74 o 
  -7   1  12      714.72      704.63     27.29 o 
  -5   1  12     1067.93      959.75     23.79 o 
  -3   1  12      916.47      880.51     25.70 o 
  -1   1  12        4.16       20.90      7.13 o 
   1   1  12       12.49       14.85      6.38 o 
   3   1  12     2126.94     2081.60     37.20 o 
   5   1  12      165.72      173.82     12.92 o 
   7   1  12      116.78       95.53     11.15 o 
   9   1  12      871.10      783.76     59.00 o 
  11   1  12      265.35      248.16     22.75 o 
  13   1  12       87.39       63.82      8.81 o 
  15   1  12       12.80       16.83      7.72 o 
  17   1  12       16.68       11.17      9.03 o 
 -24   2  12        4.31       -7.58     13.95 o 
 -22   2  12       24.45       13.83     10.45 o 
 -20   2  12      494.02      505.25     26.31 o 
 -18   2  12      374.79      430.06     23.14 o 
 -16   2  12     1849.99     1861.49    111.75 o 
 -14   2  12     3451.89     3638.74    305.15 o 
 -12   2  12     2252.61     2388.67    203.11 o 
 -10   2  12      379.60      380.87     20.48 o 
  -8   2  12      100.45      105.28     14.16 o 
  -6   2  12      192.64      186.89      9.91 o 
  -4   2  12     1586.61     1547.34     30.64 o 
  -2   2  12     8007.55     7857.31     68.71 o 
   0   2  12    16489.08    15647.49    289.69 o 
   2   2  12     4248.70     4134.35    219.10 o 
   4   2  12       26.85       39.55      7.71 o 
   6   2  12      275.96      253.83     15.90 o 
   8   2  12       26.64       21.89      6.04 o 
  10   2  12     1132.17     1017.91     63.29 o 
  12   2  12      853.28      853.90     43.03 o 
  14   2  12     1500.69     1329.27     83.51 o 
  16   2  12      583.45      542.52     32.77 o 
 -23   3  12       51.88       50.97     13.69 o 
 -21   3  12       65.00       52.85     17.59 o 
 -19   3  12      337.31      417.33     24.23 o 
 -17   3  12      434.90      418.44     24.72 o 
 -15   3  12       17.15        7.56      8.31 o 
 -13   3  12       58.65       42.89     10.01 o 
 -11   3  12       19.46       18.67      7.82 o 
  -9   3  12     1463.75     1388.80     83.24 o 
  -7   3  12      984.11      951.47     36.53 o 
  -5   3  12      281.20      261.81     16.00 o 
  -3   3  12      933.80      934.81     24.77 o 
  -1   3  12       47.67       64.48      8.59 o 
   1   3  12      872.06      854.24     64.39 o 
   3   3  12      364.26      398.51     43.89 o 
   5   3  12      205.83      212.08     14.96 o 
   7   3  12      373.99      316.60     16.68 o 
   9   3  12      353.97      332.99     21.03 o 
  11   3  12       51.90       47.49      9.76 o 
  13   3  12      812.20      763.44     78.66 o 
  15   3  12       27.45       15.72      9.55 o 
 -22   4  12        1.82        6.37     16.07 o 
 -20   4  12       46.98       68.22     14.29 o 
 -18   4  12      890.43     1006.07     87.94 o 
 -16   4  12     1809.18     1932.67     60.95 o 
 -14   4  12     1862.59     1916.10    188.85 o 
 -12   4  12       12.63       13.46      8.25 o 
 -10   4  12        4.21        3.45      6.38 o 
  -8   4  12       73.66       57.60      9.36 o 
  -6   4  12      235.07      240.79     15.58 o 
  -4   4  12     1376.25     1435.97    122.58 o 
  -2   4  12     1060.59     1075.00     75.49 o 
   0   4  12     1372.64     1499.89    109.03 o 
   2   4  12      842.65      852.99     58.26 o 
   4   4  12     1230.53     1321.93     85.43 o 
   6   4  12     1544.26     1621.15    108.45 o 
   8   4  12        3.20        0.23      6.12 o 
  10   4  12        3.10        7.78      6.89 o 
  12   4  12      280.49      285.60     18.60 o 
  14   4  12      873.59      859.51    120.39 o 
 -19   5  12      270.32      246.70     30.48 o 
 -17   5  12      125.54      117.30     16.13 o 
 -15   5  12       36.33       23.32     11.25 o 
 -13   5  12      547.22      538.46     25.77 o 
 -11   5  12      136.51      144.27     14.81 o 
  -9   5  12       39.65       57.72     10.61 o 
  -7   5  12       21.27       17.09      6.58 o 
  -5   5  12      236.57      220.33     28.20 o 
  -3   5  12      372.80      396.58     44.52 o 
  -1   5  12      210.30      187.46     14.49 o 
   1   5  12       21.04       20.84      5.39 o 
   3   5  12      305.33      294.25     22.94 o 
   5   5  12      124.78      157.78     20.71 o 
   7   5  12        2.37       -3.49      6.75 o 
   9   5  12        6.97       -7.31      7.31 o 
  11   5  12      215.97      191.92     18.17 o 
  13   5  12      129.32      143.44     25.17 o 
 -18   6  12      298.02      324.18     35.48 o 
 -16   6  12      873.59      931.64     36.32 o 
 -14   6  12      431.56      474.10     51.78 o 
 -12   6  12        4.14       -2.04      8.35 o 
 -10   6  12        4.96       11.53      7.15 o 
  -8   6  12      186.42      185.09     13.35 o 
  -6   6  12      420.61      459.73     51.65 o 
  -4   6  12      333.92      370.13     40.38 o 
  -2   6  12      153.64      166.12     12.23 o 
   0   6  12      138.19      135.14     14.05 o 
   2   6  12      587.86      597.17     44.67 o 
   4   6  12      330.36      315.54     31.06 o 
   6   6  12      365.14      386.12     30.04 o 
   8   6  12       24.29       26.39     10.61 o 
  10   6  12        4.96        7.90     10.08 o 
 -13   7  12       76.74       54.83     14.10 o 
 -11   7  12      238.24      258.84     17.00 o 
  -9   7  12      159.15      184.16     14.55 o 
  -7   7  12       37.87       42.13     11.69 o 
  -5   7  12      251.53      267.00     43.32 o 
  -3   7  12      779.99      812.55    153.83 o 
  -1   7  12       73.55       79.53     18.42 o 
   1   7  12      128.17      133.78     49.05 o 
   3   7  12      359.71      447.46     37.15 o 
   5   7  12        0.88       -4.40     13.80 o 
   7   7  12        0.35       -2.01      7.41 o 
  -8   8  12       26.72       26.17      9.83 o 
  -6   8  12      190.41      176.23     30.78 o 
  -4   8  12      164.09      220.17     29.57 o 
  -2   8  12      238.01      259.44     67.55 o 
   0   8  12      330.67      417.59     37.30 o 
   2   8  12      205.75      268.99     33.51 o 
 -23   1  13      138.93      136.77     23.65 o 
 -21   1  13       24.07       26.08     15.47 o 
 -19   1  13       82.02       78.17     11.85 o 
 -17   1  13      277.19      274.21     18.33 o 
 -15   1  13      538.80      566.83     35.86 o 
 -13   1  13     3970.31     4065.08    203.78 o 
 -11   1  13     4237.67     4337.26    188.46 o 
  -9   1  13      305.07      358.17     20.18 o 
  -7   1  13     1750.53     1565.28     79.93 o 
  -5   1  13       13.81       12.72      5.57 o 
  -3   1  13     7795.21     7534.92     68.93 o 
  -1   1  13    11645.54    11260.61     85.56 o 
   1   1  13     6971.43     6978.47     68.78 o 
   3   1  13     1818.30     1842.36     36.72 o 
   5   1  13      945.03      830.40     26.37 o 
   7   1  13      558.66      506.98     22.07 o 
   9   1  13      425.00      370.73     20.37 o 
  11   1  13      852.76      758.67     61.02 o 
  13   1  13      264.25      257.11     18.39 o 
  15   1  13      182.21      163.35     18.38 o 
  17   1  13      556.11      502.19     41.24 o 
 -22   2  13        2.14       -7.96      7.96 o 
 -20   2  13      221.09      209.90     35.25 o 
 -18   2  13      148.09      149.40     15.01 o 
 -16   2  13        6.87       18.13      9.00 o 
 -14   2  13      569.65      614.69     56.63 o 
 -12   2  13       10.11        9.62      6.97 o 
 -10   2  13     1655.07     1539.79     55.54 o 
  -8   2  13      490.03      448.82     30.34 o 
  -6   2  13      261.92      228.60     10.88 o 
  -4   2  13        0.80       -2.20      4.58 o 
  -2   2  13       42.88       61.43      8.83 o 
   0   2  13     2313.48     2264.41     39.78 o 
   2   2  13     1578.73     1546.80     34.20 o 
   4   2  13       75.77      105.68     30.48 o 
   6   2  13     3510.35     3323.11     74.30 o 
   8   2  13      126.56      139.10     11.92 o 
  10   2  13      608.65      576.38     26.93 o 
  12   2  13      311.30      307.81     14.79 o 
  14   2  13       88.28       95.12     12.76 o 
  16   2  13       31.33       28.51     18.50 o 
 -21   3  13        2.31       -5.80      9.02 o 
 -19   3  13       15.45       23.51     10.59 o 
 -17   3  13      689.59      752.71     47.38 o 
 -15   3  13     1720.74     1753.79    107.28 o 
 -13   3  13     3413.19     3522.95    309.32 o 
 -11   3  13     2223.33     2227.79    215.69 o 
  -9   3  13      533.14      546.66     72.78 o 
  -7   3  13      135.33      136.52     11.31 o 
  -5   3  13       26.29       18.72      5.25 o 
  -3   3  13      219.85      245.69     14.59 o 
  -1   3  13     1161.38     1136.22     29.05 o 
   1   3  13     1803.66     1745.77     76.57 o 
   3   3  13     9604.51     9028.15    459.81 o 
   5   3  13     1414.38     1344.97     83.93 o 
   7   3  13      136.59      121.90      9.19 o 
   9   3  13       27.67       21.38      6.14 o 
  11   3  13       81.27       90.60     11.20 o 
  13   3  13      159.26      129.29     13.36 o 
  15   3  13      426.00      439.12     39.42 o 
 -20   4  13      298.66      329.35     43.37 o 
 -18   4  13      174.57      183.53     18.54 o 
 -16   4  13        0.90       -1.85     10.46 o 
 -14   4  13       43.32       57.24     12.53 o 
 -12   4  13       11.15        3.78      7.71 o 
 -10   4  13       13.34        3.80      6.99 o 
  -8   4  13       20.74       30.49     12.43 o 
  -6   4  13      176.67      153.65     13.45 o 
  -4   4  13        1.40       -1.14      4.56 o 
  -2   4  13      337.96      340.84     25.94 o 
   0   4  13      750.46      888.55     95.75 o 
   2   4  13      319.32      315.79     23.40 o 
   4   4  13       17.30       15.77      6.16 o 
   6   4  13      340.72      383.59     29.01 o 
   8   4  13      262.18      233.64     18.54 o 
  10   4  13      280.28      262.79     30.20 o 
  12   4  13      403.92      416.84     44.78 o 
  14   4  13       92.00       97.80     22.74 o 
 -19   5  13      115.91      130.25     26.23 o 
 -17   5  13      795.01      840.88     82.64 o 
 -15   5  13      691.80      721.70     37.22 o 
 -13   5  13      948.23      934.17     42.53 o 
 -11   5  13      762.44      718.25    107.88 o 
  -9   5  13      417.39      417.10     49.28 o 
  -7   5  13      889.99      920.32    117.13 o 
  -5   5  13      332.78      323.82     34.65 o 
  -3   5  13       42.44       35.04      7.60 o 
  -1   5  13        8.62        8.07      5.46 o 
   1   5  13      950.84      962.68     63.25 o 
   3   5  13     3397.15     3456.70    308.50 o 
   5   5  13     1330.83     1375.09    120.04 o 
   7   5  13      138.96      118.95     14.26 o 
   9   5  13       90.74       64.32     12.77 o 
  11   5  13       76.28       61.09     13.20 o 
 -16   6  13       38.95       55.04     20.17 o 
 -14   6  13        8.82        9.92     10.49 o 
 -12   6  13       64.82       57.96     12.59 o 
 -10   6  13      287.73      301.27     57.16 o 
  -8   6  13       78.47       93.20     12.38 o 
  -6   6  13       41.68       46.85      8.84 o 
  -4   6  13      136.73      145.80     12.12 o 
  -2   6  13       62.30       58.87      9.71 o 
   0   6  13       10.44       16.41      9.03 o 
   2   6  13       55.18       67.44     11.26 o 
   4   6  13      119.48      112.97     15.90 o 
   6   6  13        1.20        9.87      7.62 o 
   8   6  13       85.89       87.73     13.78 o 
 -13   7  13       67.72       57.32     18.95 o 
 -11   7  13      112.05      127.93     16.70 o 
  -9   7  13      228.43      248.72     25.79 o 
  -7   7  13      146.33      166.56     18.78 o 
  -5   7  13      207.22      250.92     29.31 o 
  -3   7  13      115.41      131.40     34.95 o 
  -1   7  13      186.87      219.83     34.34 o 
   1   7  13      187.66      152.91     36.09 o 
   3   7  13      540.37      732.37     45.64 o 
   5   7  13      403.74      515.23     40.18 o 
  -6   8  13       35.89       41.92     12.53 o 
  -4   8  13       37.30       70.51     21.68 o 
  -2   8  13       15.75       30.83     11.22 o 
 -18   0  14      358.99      376.49     28.20 o 
 -16   0  14      442.37      468.03     32.15 o 
 -14   0  14     6117.79     6449.30    424.71 o 
 -12   0  14     5763.93     5976.70    450.41 o 
 -10   0  14       56.50       78.50     11.83 o 
  -8   0  14      657.04      491.93     52.69 o 
  -6   0  14      487.24      490.52     26.69 o 
  -4   0  14       26.70       26.54     10.16 o 
  -2   0  14     5677.37     5826.94     90.22 o 
   0   0  14     4263.80     4323.24     78.85 o 
   2   0  14     1322.82     1306.28     45.19 o 
   4   0  14       52.05       33.81     12.13 o 
   6   0  14     2838.72     2683.68     68.23 o 
   8   0  14     1773.30     1629.56     55.95 o 
  10   0  14      205.36      216.07     26.69 o 
  12   0  14        6.76       -5.31     12.59 o 
  14   0  14       21.79        1.82     13.95 o 
  16   0  14      597.26      593.63     44.73 o 
 -23   1  14        3.29       18.35     15.62 o 
 -21   1  14       51.13       66.26     18.50 o 
 -19   1  14      155.56      173.18     31.69 o 
 -17   1  14        0.01        1.08      7.15 o 
 -15   1  14      249.84      258.46     18.03 o 
 -13   1  14       76.35       84.34      9.31 o 
 -11   1  14        2.18        3.94      4.13 o 
  -9   1  14       25.80       40.35      5.21 o 
  -7   1  14       43.05       37.14      9.26 o 
  -5   1  14      497.61      485.45     19.03 o 
  -3   1  14      487.62      448.45     21.30 o 
  -1   1  14     1297.38     1250.39     30.66 o 
   1   1  14     2520.99     2394.14     42.51 o 
   3   1  14      904.41      847.95     26.80 o 
   5   1  14      189.66      202.30     15.49 o 
   7   1  14        8.48        9.24      8.46 o 
   9   1  14        0.41       -3.47      7.99 o 
  11   1  14      171.34      120.62     14.85 o 
  13   1  14      227.32      243.85     19.31 o 
  15   1  14        1.92        4.15     11.12 o 
 -22   2  14       19.79       18.02     10.83 o 
 -20   2  14       10.09        8.01      9.43 o 
 -18   2  14       16.63       20.44      9.57 o 
 -16   2  14      740.50      747.41     28.46 o 
 -14   2  14     2738.76     2866.24    152.92 o 
 -12   2  14     2713.29     2747.75    181.65 o 
 -10   2  14     1247.74     1218.70     50.51 o 
  -8   2  14      118.66       96.14      9.01 o 
  -6   2  14       44.76       36.13      6.00 o 
  -4   2  14      249.55      233.93     14.63 o 
  -2   2  14      504.78      536.30     20.78 o 
   0   2  14     5661.49     5532.26    139.35 o 
   2   2  14     2254.99     2159.64     81.88 o 
   4   2  14     1111.98     1096.46     39.35 o 
   6   2  14      547.99      548.71     23.69 o 
   8   2  14     1054.62     1013.99     32.37 o 
  10   2  14       99.32       81.81     10.63 o 
  12   2  14       13.61        2.06      8.28 o 
  14   2  14      216.16      189.56     19.01 o 
 -21   3  14       79.55       79.94     15.01 o 
 -19   3  14      168.71      182.21     18.06 o 
 -17   3  14        0.98        1.65      8.41 o 
 -15   3  14       80.50       71.81     12.57 o 
 -13   3  14      101.44       95.94     13.24 o 
 -11   3  14        4.24        1.44      7.45 o 
  -9   3  14      231.80      236.66     18.65 o 
  -7   3  14      355.33      325.42     21.19 o 
  -5   3  14      863.48      791.88     50.16 o 
  -3   3  14      557.47      577.22     21.62 o 
  -1   3  14     3233.24     3073.86     63.38 o 
   1   3  14     2094.28     2103.31     41.60 o 
   3   3  14        7.75        2.28      7.07 o 
   5   3  14      784.37      827.03     37.91 o 
   7   3  14      193.71      192.17     40.79 o 
   9   3  14        0.90       -2.04      5.43 o 
  11   3  14      794.98      734.96     49.65 o 
  13   3  14      433.83      413.13     21.39 o 
 -20   4  14        9.52        6.22     16.83 o 
 -18   4  14      146.61      121.13     15.88 o 
 -16   4  14      783.30      815.57     55.12 o 
 -14   4  14      758.09      771.87     67.85 o 
 -12   4  14      611.95      595.21     49.20 o 
 -10   4  14     1942.57     1786.79    184.46 o 
  -8   4  14     1983.78     1810.65    129.49 o 
  -6   4  14      355.17      361.87     55.19 o 
  -4   4  14       87.96       79.92      8.44 o 
  -2   4  14       65.29       69.02     11.45 o 
   0   4  14     2979.46     3201.56    304.30 o 
   2   4  14     3490.52     3760.83    383.33 o 
   4   4  14     2368.78     2520.90    261.52 o 
   6   4  14      440.83      439.16     26.54 o 
   8   4  14       64.42       51.30     12.52 o 
  10   4  14        2.28        1.78      7.23 o 
  12   4  14       84.92       92.80     22.29 o 
 -19   5  14        5.12       -1.06     16.68 o 
 -17   5  14       38.51       36.67     13.23 o 
 -15   5  14       57.40       74.15     15.01 o 
 -13   5  14       32.13       44.02     11.93 o 
 -11   5  14        0.61       -7.30      7.30 o 
  -9   5  14        0.79        5.42      8.23 o 
  -7   5  14       71.21       78.19     16.45 o 
  -5   5  14       31.87       34.48      9.25 o 
  -3   5  14       46.04       59.97      9.74 o 
  -1   5  14      111.25       86.36     11.49 o 
   1   5  14      147.18      179.45     14.46 o 
   3   5  14       47.75       48.69     13.57 o 
   5   5  14       38.10       46.37      9.47 o 
   7   5  14      157.70      150.10     16.28 o 
   9   5  14        1.01        2.25      8.57 o 
 -16   6  14      294.65      385.44     36.39 o 
 -14   6  14      325.04      307.36     44.73 o 
 -12   6  14      321.22      332.31     47.46 o 
 -10   6  14      479.09      427.59     37.22 o 
  -8   6  14      840.82      846.14    120.32 o 
  -6   6  14      270.61      314.01     29.63 o 
  -4   6  14      127.72      155.62     30.55 o 
  -2   6  14       78.35       76.22     12.53 o 
   0   6  14      893.82      899.44    239.42 o 
   2   6  14     1296.61     1246.51    138.09 o 
   4   6  14     1456.20     1543.25    168.79 o 
   6   6  14      222.07      193.19     18.12 o 
 -11   7  14       11.42       19.86     13.95 o 
  -9   7  14       47.02       64.79     13.62 o 
  -7   7  14       26.74       29.53      9.53 o 
  -5   7  14       34.44       35.37      9.76 o 
  -3   7  14        9.28       14.68     10.09 o 
  -1   7  14        3.65       -4.35      8.59 o 
   1   7  14       64.00       69.37     20.39 o 
   3   7  14        4.02       -5.31     17.29 o 
   5   7  14        0.14       -7.43     16.38 o 
 -21   1  15       29.98       33.96     16.83 o 
 -19   1  15      334.45      410.25     31.08 o 
 -17   1  15        4.15        6.16      8.05 o 
 -15   1  15      890.67      958.25     81.73 o 
 -13   1  15     4388.60     4463.02    188.21 o 
 -11   1  15     5052.77     4953.52    252.34 o 
  -9   1  15     1174.86     1057.80     54.67 o 
  -7   1  15        6.21       16.58     12.14 o 
  -5   1  15      396.43      398.60     18.57 o 
  -3   1  15      323.36      327.31     16.94 o 
  -1   1  15       18.74       19.02      7.50 o 
   1   1  15      369.54      348.89     24.11 o 
   3   1  15     2602.22     2451.66     45.99 o 
   5   1  15     4013.91     3835.27     68.76 o 
   7   1  15     2205.25     2096.65     45.56 o 
   9   1  15      472.75      521.97     25.08 o 
  11   1  15        5.83       -1.62      8.95 o 
  13   1  15      327.02      328.14     23.50 o 
 -22   2  15       82.31       83.91     15.00 o 
 -20   2  15      152.41      158.25     17.03 o 
 -18   2  15       21.65       34.26     10.56 o 
 -16   2  15      222.72      245.25     33.28 o 
 -14   2  15        2.26        0.70      7.88 o 
 -12   2  15      526.30      560.19     31.54 o 
 -10   2  15        1.37       -2.09      5.91 o 
  -8   2  15     1879.89     1568.98     73.53 o 
  -6   2  15      775.44      732.24     48.43 o 
  -4   2  15      591.86      593.12     22.17 o 
  -2   2  15     1107.57     1013.06     29.05 o 
   0   2  15      317.96      340.03     18.54 o 
   2   2  15       37.31       26.12      8.68 o 
   4   2  15      280.84      253.53     26.23 o 
   6   2  15      672.04      653.93     26.43 o 
   8   2  15       38.12       37.44     10.50 o 
  10   2  15      645.57      632.44     52.39 o 
  12   2  15      114.58      117.51     22.90 o 
  14   2  15        5.52       -2.27     16.38 o 
 -21   3  15       32.70       34.72     17.89 o 
 -19   3  15       82.96       78.42     14.20 o 
 -17   3  15      100.87      107.60     14.65 o 
 -15   3  15       60.37       54.37     11.69 o 
 -13   3  15      956.04      943.16     56.79 o 
 -11   3  15     2098.35     1904.54    172.78 o 
  -9   3  15     1000.32     1103.53    112.05 o 
  -7   3  15      849.77      873.61     56.84 o 
  -5   3  15        4.84        6.77      5.20 o 
  -3   3  15      285.80      271.42     16.50 o 
  -1   3  15      688.90      686.79     26.16 o 
   1   3  15     1842.36     1751.54     68.16 o 
   3   3  15     1973.01     1915.64     42.14 o 
   5   3  15     1669.60     1723.28    128.13 o 
   7   3  15     1279.54     1273.06     51.86 o 
   9   3  15       21.39       25.17     14.86 o 
  11   3  15       17.58       17.76     11.42 o 
  13   3  15       61.97       43.06     20.77 o 
 -20   4  15        1.94       14.71     17.74 o 
 -18   4  15        2.36       12.74      9.93 o 
 -16   4  15       11.34       19.03     10.38 o 
 -14   4  15        0.03       -6.58      8.70 o 
 -12   4  15      127.57      116.79     14.55 o 
 -10   4  15        2.35       -2.30      8.25 o 
  -8   4  15      446.65      414.34     45.72 o 
  -6   4  15      290.35      259.36     18.05 o 
  -4   4  15       81.04       95.91      9.44 o 
  -2   4  15       76.02       75.16     10.83 o 
   0   4  15      683.04      691.82     44.05 o 
   2   4  15      152.51      133.43     14.26 o 
   4   4  15      357.95      355.08     21.87 o 
   6   4  15      562.30      534.34     36.24 o 
   8   4  15       25.62       11.37     13.34 o 
  10   4  15      298.18      316.72     37.38 o 
  12   4  15        4.21        6.82     17.13 o 
 -17   5  15      143.52      136.16     25.63 o 
 -15   5  15       58.65       47.56     16.98 o 
 -13   5  15      130.59      118.40     15.63 o 
 -11   5  15      723.83      733.38     40.18 o 
  -9   5  15     1243.11     1241.59    167.70 o 
  -7   5  15      955.61      911.10    137.68 o 
  -5   5  15       25.54       38.75     10.12 o 
  -3   5  15       32.28       39.15     10.10 o 
  -1   5  15      345.04      356.13     39.53 o 
   1   5  15     1919.66     2090.25    190.79 o 
   3   5  15     2984.60     3569.81    576.80 o 
   5   5  15      786.83      811.21     45.19 o 
   7   5  15      133.63      100.98     20.47 o 
 -14   6  15       71.05       53.22     18.35 o 
 -12   6  15        0.00       -4.54      9.86 o 
 -10   6  15        9.41       25.11     11.22 o 
  -8   6  15        2.64        6.38      9.14 o 
  -6   6  15        0.26        4.82      8.04 o 
  -4   6  15        3.51        0.55      6.86 o 
  -2   6  15       35.79       43.69      9.73 o 
   0   6  15      112.27      101.79     36.39 o 
   2   6  15       55.59       57.88     10.53 o 
   4   6  15        1.18       12.26     10.96 o 
   6   6  15        1.61      -10.46     10.46 o 
  -9   7  15      447.92      442.30     37.15 o 
  -7   7  15      355.48      411.55     46.92 o 
  -5   7  15       86.36       77.35     14.30 o 
  -3   7  15       11.45        5.25      9.79 o 
  -1   7  15       18.67        7.28     14.71 o 
   1   7  15      300.52      327.04     76.80 o 
 -16   0  16      453.18      470.43     34.04 o 
 -14   0  16     2148.15     2349.45    123.58 o 
 -12   0  16     1810.15     1723.78    136.92 o 
 -10   0  16      835.01      756.77     34.42 o 
  -8   0  16     3583.37     3147.74    184.30 o 
  -6   0  16     1998.77     1937.51     56.10 o 
  -4   0  16     1796.61     1754.04     53.98 o 
  -2   0  16      227.66      194.24     20.32 o 
   0   0  16      709.11      735.25     36.69 o 
   2   0  16      303.93      266.26     24.72 o 
   4   0  16      815.03      760.12     40.48 o 
   6   0  16     4269.13     3900.65     88.55 o 
   8   0  16     2385.83     2372.69     71.87 o 
  10   0  16      106.81      125.70     23.05 o 
  12   0  16      612.48      562.85     41.85 o 
 -21   1  16        0.69      -11.37     12.13 o 
 -19   1  16      163.25      174.48     16.60 o 
 -17   1  16      128.78      142.54     24.34 o 
 -15   1  16       13.45       12.29      8.31 o 
 -13   1  16      181.95      168.19     12.06 o 
 -11   1  16      117.90      141.90     11.00 o 
  -9   1  16      161.04      134.97      8.96 o 
  -7   1  16      824.07      798.17     43.68 o 
  -5   1  16       61.17       72.56     10.27 o 
  -3   1  16       10.94        3.04      5.76 o 
  -1   1  16        0.80       -0.75      6.19 o 
   1   1  16      231.53      220.72     30.70 o 
   3   1  16       89.61       80.41     11.62 o 
   5   1  16       43.90       64.73     12.37 o 
   7   1  16       14.00       24.03     11.37 o 
   9   1  16       84.92       70.39     13.38 o 
  11   1  16       31.43       35.12     12.22 o 
  13   1  16       27.07       14.10     16.38 o 
 -20   2  16        2.76       -0.17      9.05 o 
 -18   2  16       75.56       88.91     20.62 o 
 -16   2  16      159.75      143.72     15.12 o 
 -14   2  16     1352.37     1325.32     97.12 o 
 -12   2  16     1336.70     1357.32     98.94 o 
 -10   2  16     1433.06     1430.73     62.34 o 
  -8   2  16     1571.72     1487.90    104.08 o 
  -6   2  16      734.06      697.27     40.22 o 
  -4   2  16      212.29      227.57     15.78 o 
  -2   2  16       96.21      108.87     28.35 o 
   0   2  16      411.15      484.76     67.02 o 
   2   2  16      460.68      430.53     21.53 o 
   4   2  16     2007.58     1889.46     81.35 o 
   6   2  16     2326.99     2305.73     97.95 o 
   8   2  16      909.27      945.34     47.16 o 
  10   2  16        2.60        1.26     10.02 o 
 -19   3  16      159.76      196.86     21.99 o 
 -17   3  16      215.47      260.06     24.87 o 
 -15   3  16        0.75        4.57      7.98 o 
 -13   3  16      426.26      423.00     28.89 o 
 -11   3  16      266.61      277.80     43.37 o 
  -9   3  16       23.85       27.62      9.31 o 
  -7   3  16     1330.57     1299.81     81.44 o 
  -5   3  16      771.52      750.68     48.19 o 
  -3   3  16        3.92        5.61      7.13 o 
  -1   3  16      205.89      185.99     15.26 o 
   1   3  16       23.00        9.07      8.71 o 
   3   3  16      839.14      806.94     29.59 o 
   5   3  16      176.02      232.85     18.54 o 
   7   3  16       18.30       10.58     11.98 o 
   9   3  16        0.12       -4.09     11.07 o 
 -18   4  16       48.13       32.45     18.50 o 
 -16   4  16        4.67       -1.98      8.33 o 
 -14   4  16       98.57      105.96     14.58 o 
 -12   4  16      694.60      770.35     80.44 o 
 -10   4  16     1685.76     1705.76    255.95 o 
  -8   4  16      587.59      643.13     99.24 o 
  -6   4  16       59.93       73.87     11.94 o 
  -4   4  16        8.27        6.79      5.80 o 
  -2   4  16       13.59        8.46      7.75 o 
   0   4  16      831.17      914.12     36.32 o 
   2   4  16     1117.01     1149.89     42.53 o 
   4   4  16     1405.80     1489.07    103.56 o 
   6   4  16      298.94      270.66     28.35 o 
   8   4  16      200.39      156.18     24.11 o 
 -17   5  16        4.11        0.30     15.16 o 
 -15   5  16        3.69        3.64     13.34 o 
 -13   5  16       58.71       56.22     13.17 o 
 -11   5  16        5.24       13.26     10.48 o 
  -9   5  16       27.63       30.79     11.46 o 
  -7   5  16      351.98      329.27     22.29 o 
  -5   5  16      270.56      256.36     47.16 o 
  -3   5  16       18.93       11.15      8.34 o 
  -1   5  16      446.45      404.06     29.99 o 
   1   5  16      135.72      149.78     21.15 o 
   3   5  16        1.25        5.31     13.49 o 
   5   5  16       44.20       48.82     16.83 o 
   7   5  16        2.28       -6.37     12.74 o 
 -14   6  16       13.82       30.17     16.22 o 
 -12   6  16      146.28      115.69     22.44 o 
 -10   6  16      742.94      810.27     70.05 o 
  -8   6  16      586.62      646.24    137.75 o 
  -6   6  16      113.21      129.08     28.28 o 
  -4   6  16       30.99       26.87     10.55 o 
  -2   6  16        5.94        9.56      8.16 o 
   0   6  16      516.63      534.77    149.43 o 
   2   6  16      854.88      899.11    255.04 o 
   4   6  16      203.53      195.75     26.69 o 
  -7   7  16        0.02       -5.76     12.13 o 
  -5   7  16        8.91        7.16      9.58 o 
  -3   7  16        4.02       -6.06      8.86 o 
 -19   1  17       88.07       81.65     13.78 o 
 -17   1  17      229.93      271.36     20.21 o 
 -15   1  17      190.49      227.22     39.27 o 
 -13   1  17      279.28      281.94     19.36 o 
 -11   1  17     1086.42     1029.89     57.18 o 
  -9   1  17      566.53      488.23     29.31 o 
  -7   1  17     3057.37     2920.32    134.86 o 
  -5   1  17     2527.70     2532.67     47.27 o 
  -3   1  17     1494.56     1502.03     37.15 o 
  -1   1  17        5.61        7.93      6.96 o 
   1   1  17       42.55       33.49      9.30 o 
   3   1  17     1977.87     1794.93     43.42 o 
   5   1  17     4272.15     4214.24    131.08 o 
   7   1  17     2144.57     2063.46     67.32 o 
   9   1  17      486.27      547.18     28.46 o 
  11   1  17        2.89       20.77     16.98 o 
 -20   2  17      135.32      150.79     17.59 o 
 -18   2  17      383.72      441.68     25.37 o 
 -16   2  17       38.83       46.07     11.46 o 
 -14   2  17      121.43      145.65     15.14 o 
 -12   2  17      760.33      779.85     94.46 o 
 -10   2  17       38.47       33.75      7.95 o 
  -8   2  17       76.88       82.82      9.43 o 
  -6   2  17        2.89       10.76      6.22 o 
  -4   2  17       35.10       30.19      8.96 o 
  -2   2  17       30.24       32.75      9.11 o 
   0   2  17       41.28       50.34     19.71 o 
   2   2  17       27.99       28.24     10.04 o 
   4   2  17      675.94      620.45     43.97 o 
   6   2  17       46.53       55.30     12.33 o 
   8   2  17      380.92      378.59     23.90 o 
  10   2  17        5.69       13.19     11.31 o 
 -19   3  17        9.47        6.97     14.25 o 
 -17   3  17        3.67        5.74      9.78 o 
 -15   3  17        2.64        0.83      8.55 o 
 -13   3  17      313.34      292.17     34.04 o 
 -11   3  17     1263.48     1284.87    163.61 o 
  -9   3  17     2162.66     2118.34    158.83 o 
  -7   3  17     1460.32     1446.89     84.23 o 
  -5   3  17      720.51      684.53     36.15 o 
  -3   3  17      124.44      247.63     65.73 o 
  -1   3  17      187.94      194.92     16.40 o 
   1   3  17        3.55       -6.71      7.10 o 
   3   3  17      577.04      581.77     33.43 o 
   5   3  17     1033.41     1112.67     53.15 o 
   7   3  17      911.75      831.78     51.78 o 
 -18   4  17      189.27      180.59     27.75 o 
 -16   4  17        4.39       13.07     10.08 o 
 -14   4  17      220.09      195.75     18.38 o 
 -12   4  17      441.66      433.10     42.84 o 
 -10   4  17        0.01        5.23     10.17 o 
  -8   4  17      339.98      348.59     47.46 o 
  -6   4  17      197.02      200.27     18.12 o 
  -4   4  17        0.08       -5.13      5.13 o 
  -2   4  17      141.43      165.14     16.00 o 
   0   4  17       12.23        8.58      9.41 o 
   2   4  17       44.52       50.47     11.63 o 
   4   4  17        0.89        6.72      9.50 o 
   6   4  17       11.00       18.35     14.56 o 
 -15   5  17       64.82       44.88     19.11 o 
 -13   5  17       76.39       73.78     13.88 o 
 -11   5  17      801.70      888.99     94.46 o 
  -9   5  17     1324.44     1423.20    190.14 o 
  -7   5  17      504.52      580.77    105.31 o 
  -5   5  17        4.21        7.93      8.38 o 
  -3   5  17        2.35        8.96      8.79 o 
  -1   5  17       49.90       35.21      8.84 o 
   1   5  17       45.61       50.74     12.47 o 
   3   5  17        8.19       -2.12     12.43 o 
   5   5  17       57.94       51.55     17.89 o 
 -12   6  17       22.79       20.02     16.07 o 
 -10   6  17        7.36       11.07     13.65 o 
  -8   6  17       66.72       50.83     13.66 o 
  -6   6  17       52.84       48.93     12.49 o 
  -4   6  17       25.30        6.95      9.64 o 
  -2   6  17        6.18        6.66      9.51 o 
   0   6  17       42.13       37.15     16.22 o 
   2   6  17       75.51       73.39     19.11 o 
 -16   0  18      511.09      645.48     38.97 o 
 -14   0  18      528.11      521.87     23.91 o 
 -12   0  18       71.93       89.74     12.17 o 
 -10   0  18      488.69      597.92     24.96 o 
  -8   0  18     2425.39     2295.25    202.42 o 
  -6   0  18     2626.48     2653.35     71.11 o 
  -4   0  18     1143.16     1194.53     48.52 o 
  -2   0  18        2.66        6.07     10.01 o 
   0   0  18        2.67       -4.70      9.25 o 
   2   0  18      121.96      150.11     21.99 o 
   4   0  18     2897.54     2739.18     78.54 o 
   6   0  18     3641.90     3687.77     93.40 o 
   8   0  18      657.64      675.51     43.52 o 
 -19   1  18       14.12       30.26     11.55 o 
 -17   1  18        0.25        7.48      8.81 o 
 -15   1  18       98.56      118.07     23.73 o 
 -13   1  18       49.65       41.19      8.14 o 
 -11   1  18       15.02        4.77      6.53 o 
  -9   1  18       95.90      106.25     10.58 o 
  -7   1  18      139.84      144.76     10.01 o 
  -5   1  18       20.34       32.89      9.42 o 
  -3   1  18      216.26      248.15     17.15 o 
  -1   1  18      475.41      478.12     25.47 o 
   1   1  18       17.87        6.20      8.85 o 
   3   1  18       19.38       15.27     10.02 o 
   5   1  18      160.01      166.18     17.42 o 
   7   1  18      105.55      132.79     16.99 o 
   9   1  18       18.05       31.31     12.54 o 
 -18   2  18       87.77       88.38     17.89 o 
 -16   2  18       89.00       78.76     13.42 o 
 -14   2  18       74.91       82.32     13.57 o 
 -12   2  18       41.27       41.81     10.83 o 
 -10   2  18      584.39      608.66     32.98 o 
  -8   2  18     2404.59     2399.67    175.37 o 
  -6   2  18     2551.99     2528.12    152.03 o 
  -4   2  18      654.95      635.78     26.12 o 
  -2   2  18       14.53       31.28     22.21 o 
   0   2  18       97.29       89.56     12.90 o 
   2   2  18      300.69      313.12     21.06 o 
   4   2  18      477.55      451.98     35.25 o 
   6   2  18     1638.43     1692.20     92.42 o 
   8   2  18      791.98      776.39     39.20 o 
  10   2  18      283.52      285.97     34.42 o 
 -17   3  18        4.53        2.08      9.56 o 
 -15   3  18      222.09      244.85     21.53 o 
 -13   3  18      279.21      279.73     21.23 o 
 -11   3  18       80.72       71.23     12.89 o 
  -9   3  18       58.64       75.96     17.06 o 
  -7   3  18      426.60      450.36     34.63 o 
  -5   3  18        1.23        5.15      6.90 o 
  -3   3  18      381.40      417.09     29.95 o 
  -1   3  18      140.42      125.90     15.01 o 
   1   3  18        6.89       -4.39      7.73 o 
   3   3  18        0.01       -2.96      7.83 o 
   5   3  18      469.96      498.68     26.70 o 
   7   3  18       81.42       99.62     22.59 o 
 -16   4  18       54.61       59.89     20.77 o 
 -14   4  18        1.92       -3.70      8.68 o 
 -12   4  18      369.01      370.87     38.51 o 
 -10   4  18      867.62      882.25     60.58 o 
  -8   4  18     1108.64     1188.82    159.82 o 
  -6   4  18      716.37      687.07     92.80 o 
  -4   4  18      147.47      130.56     16.73 o 
  -2   4  18       64.41       59.08     11.72 o 
   0   4  18      171.04      200.21     17.53 o 
   2   4  18       70.65       62.60     13.02 o 
   4   4  18       34.48       32.63     11.53 o 
 -13   5  18      139.72       85.22     21.23 o 
 -11   5  18       47.65       59.14     18.95 o 
  -9   5  18       32.61       37.96     12.63 o 
  -7   5  18        0.01        6.98      8.77 o 
  -5   5  18       11.09       18.49     10.64 o 
  -3   5  18        6.52       12.97     10.14 o 
  -1   5  18       61.71       62.44     16.98 o 
   1   5  18        0.19       -2.68      8.89 o 
   3   5  18       27.44       37.15     17.44 o 
  -8   6  18      192.51      172.40     26.69 o 
  -6   6  18       27.44       19.71     14.25 o 
  -4   6  18       62.81       57.13     13.74 o 
  -2   6  18      109.34      109.49     42.23 o 
 -19   1  19      502.96      704.47     44.88 o 
 -17   1  19      419.27      506.64     26.69 o 
 -15   1  19       21.85       22.66     10.19 o 
 -13   1  19       92.03       90.52     11.94 o 
 -11   1  19       21.47       12.61      7.33 o 
  -9   1  19      686.96      711.78     26.69 o 
  -7   1  19     3931.34     3921.41    204.65 o 
  -5   1  19     3084.42     3149.21     57.09 o 
  -3   1  19      582.72      635.91     27.09 o 
  -1   1  19      399.31      406.12     22.52 o 
   1   1  19      149.91      138.34     15.59 o 
   3   1  19      531.44      552.99     47.69 o 
   5   1  19      312.15      328.52     24.79 o 
   7   1  19      398.94      393.32     31.24 o 
 -18   2  19        9.40       10.61     15.47 o 
 -16   2  19      111.15      137.30     15.96 o 
 -14   2  19      581.23      635.68     52.84 o 
 -12   2  19       80.94       50.69     12.11 o 
 -10   2  19      133.21      123.52     12.00 o 
  -8   2  19      161.27      160.33     12.98 o 
  -6   2  19        0.35       14.33      7.93 o 
  -4   2  19      185.54      180.36     16.71 o 
  -2   2  19       30.53       34.81     10.10 o 
   0   2  19       58.93       51.78     11.66 o 
   2   2  19        0.03       -1.17      8.63 o 
   4   2  19      140.93      157.81     17.57 o 
   6   2  19      631.95      643.40     55.34 o 
 -17   3  19       69.48       80.97     21.53 o 
 -15   3  19        4.35        6.45      9.17 o 
 -13   3  19        1.55        2.91      8.79 o 
 -11   3  19      201.31      196.90     53.75 o 
  -9   3  19      473.22      470.70     50.26 o 
  -7   3  19      727.64      737.99     47.96 o 
  -5   3  19      571.77      574.27     28.44 o 
  -3   3  19      907.96     1025.88     68.69 o 
  -1   3  19      557.91      565.39     27.03 o 
   1   3  19        3.70       -1.64      8.23 o 
   3   3  19        6.32        8.35     13.19 o 
   5   3  19      353.75      354.81     35.48 o 
   7   3  19      397.73      419.56     38.82 o 
 -14   4  19       94.35      126.91     24.41 o 
 -12   4  19       70.79       73.78     13.94 o 
 -10   4  19        8.55       12.40     10.64 o 
  -8   4  19        0.13        6.81      9.69 o 
  -6   4  19      146.62      116.36     15.81 o 
  -4   4  19       17.36       10.29      7.79 o 
  -2   4  19        8.03        4.12      7.62 o 
   0   4  19       11.87       14.47      9.96 o 
   2   4  19       13.71        5.74     10.39 o 
   4   4  19       34.39       11.83     16.83 o 
 -11   5  19      333.86      308.41     32.60 o 
  -9   5  19      168.05      118.42     22.90 o 
  -7   5  19       56.19       40.53     12.62 o 
  -5   5  19      220.52      222.01     50.95 o 
  -3   5  19      723.40      750.27    140.71 o 
  -1   5  19      361.82      339.33     74.30 o 
   1   5  19       82.02       74.43     14.46 o 
 -16   0  20       90.83       83.70     19.11 o 
 -14   0  20      276.56      353.75     31.54 o 
 -12   0  20      743.06      707.30     53.75 o 
 -10   0  20      167.35      191.11     18.50 o 
  -8   0  20     2641.89     2674.20    187.19 o 
  -6   0  20     3259.01     3234.71    334.95 o 
  -4   0  20      363.28      370.58     31.08 o 
  -2   0  20        9.96       10.16     11.07 o 
   0   0  20      237.34      236.24     26.69 o 
   2   0  20       21.98       38.36     17.59 o 
   4   0  20       24.44       10.01     14.56 o 
 -17   1  20       28.54       50.62     12.66 o 
 -15   1  20       14.97       18.74     10.08 o 
 -13   1  20        0.31       -2.88      6.32 o 
 -11   1  20       10.28        1.54      8.33 o 
  -9   1  20       24.28       20.22      8.24 o 
  -7   1  20       54.98       68.98     10.68 o 
  -5   1  20      354.30      395.35     22.89 o 
  -3   1  20       23.91       24.07      9.58 o 
  -1   1  20      345.90      379.18     23.05 o 
   1   1  20      163.95      141.60     16.07 o 
   3   1  20       18.17        4.32      9.99 o 
   5   1  20       49.41       37.30     17.89 o 
 -16   2  20       70.12       71.72     20.32 o 
 -14   2  20        1.13        0.69      8.76 o 
 -12   2  20       67.43       67.39     13.23 o 
 -10   2  20      150.37      168.61     13.37 o 
  -8   2  20      892.24      891.97     46.44 o 
  -6   2  20     1055.79     1143.16     82.77 o 
  -4   2  20      713.66      796.15     31.57 o 
  -2   2  20       99.34      104.95     18.42 o 
   0   2  20      152.21      158.58     17.01 o 
   2   2  20       24.88       22.18     11.74 o 
   4   2  20      128.49      152.39     25.78 o 
 -15   3  20       42.93       41.09     18.65 o 
 -13   3  20        0.06       -6.37     12.28 o 
 -11   3  20       40.59       31.10     11.03 o 
  -9   3  20        0.14       -4.37      8.52 o 
  -7   3  20      137.57      160.67     20.97 o 
  -5   3  20      359.15      361.54     19.04 o 
  -3   3  20       15.96       34.05     11.30 o 
  -1   3  20      172.05      180.37     18.10 o 
   1   3  20      543.14      628.04     29.99 o 
   3   3  20       48.70       37.76     18.50 o 
 -12   4  20      184.85      124.64     24.11 o 
 -10   4  20       26.90       13.34     16.07 o 
  -8   4  20       41.23       47.39     13.50 o 
  -6   4  20      248.84      268.75     21.66 o 
  -4   4  20      551.19      518.31     99.39 o 
  -2   4  20      552.69      571.62     50.76 o 
   0   4  20      168.91      173.46     17.96 o 
  -5   5  20        3.85       20.17     15.16 o 
 -15   1  21       11.61       19.66     10.17 o 
 -13   1  21       61.94       73.13     10.64 o 
 -11   1  21        7.27       13.20      7.52 o 
  -9   1  21      229.49      252.83     16.44 o 
  -7   1  21      621.68      619.22     23.53 o 
  -5   1  21      206.07      244.97     19.38 o 
  -3   1  21      502.66      553.81     27.43 o 
  -1   1  21      305.72      355.02     23.94 o 
   1   1  21      468.48      503.10     27.85 o 
 -14   2  21       41.44       49.73     18.95 o 
 -12   2  21      392.82      418.07     24.97 o 
 -10   2  21      141.32      120.11     12.39 o 
  -8   2  21      237.37      248.86     16.51 o 
  -6   2  21      665.52      688.69     46.96 o 
  -4   2  21       46.34       57.09     13.12 o 
  -2   2  21      230.80      236.34     41.17 o 
   0   2  21       66.38       49.03     16.15 o 
 -13   3  21       14.90        7.73     15.16 o 
 -11   3  21       22.73       41.55     18.50 o 
  -9   3  21        1.61        5.91     13.80 o 
  -7   3  21      214.79      208.37     20.77 o 
  -5   3  21      931.01      921.78     61.86 o 
  -3   3  21     1051.78     1227.94     40.61 o 
  -1   3  21      269.56      290.07     30.48 o 
  -8   4  21       41.17       18.95     16.68 o 
  -6   4  21      110.39      101.89     23.81 o 
  -4   4  21       45.99       49.43     19.71 o 
  -2   4  21      120.16      106.90     22.44 o 
 -14   0  22       22.76       10.61     13.04 o 
 -12   0  22       82.81      104.62     21.23 o 
 -10   0  22      539.72      574.82     39.73 o 
  -8   0  22       91.20       74.58     13.45 o 
  -6   0  22        5.41       13.25      9.28 o 
  -4   0  22       33.43       34.72     16.07 o 
  -2   0  22      438.55      418.95     35.94 o 
 -13   1  22       91.49       82.53     13.98 o 
 -11   1  22       40.83       39.39     11.57 o 
  -9   1  22       28.01       30.13      8.78 o 
  -7   1  22       58.32       60.53     10.77 o 
  -5   1  22        3.51       -1.64      6.78 o 
  -3   1  22       16.29       13.12      9.65 o 
 -12   2  22        2.01       28.20     16.83 o 
 -10   2  22       37.37       28.20     16.53 o 
  -8   2  22      124.01      119.95     15.97 o 
  -6   2  22      278.00      317.50     22.77 o 
  -4   2  22      145.89      161.03     24.26 o 
  -9   3  22       16.89       12.43     15.77 o 
  -7   3  22      240.99      206.67     28.35 o 
  -5   3  22       15.26       14.03     11.04 o 
  -3   3  22       43.17       28.96     16.83 o 
  -9   1  23       34.37       34.42     17.44 o 
  -7   1  23        2.82        1.52     13.80 o 
  -5   1  23       40.52       20.47     15.92 o 
                                                 
